# Supplementary material for: 2-[(E)-N-(Adamantan-1-yl)carbox­imidoyl]-6-eth­oxy­phenol
Source: Acta Crystallogr Sect E Struct Rep Online. 2012 Jul 28;68(Pt 8):o2588. doi: 10.1107/S1600536812033594 (PMC3415026; doi:10.1107/S1600536812033594)
Supplement: Supplementary file 1 [file e-68-o2588-sup1.cif]

##############################################################################
#                                                                            #
# This CIF contains the data in a paper accepted for publication in          #
# Acta Crystallographica Section E. It conforms to the requirements of       #
# Notes for Authors for Acta Crystallographica Section E, and has been       #
# peer reviewed under the auspices of the IUCr Commission on Journals.       #
#                                                                            #
# Full details of the Crystallographic Information File format               #
# are given in the paper "The Crystallographic Information File (CIF):       #
# a New Standard Archive File for Crystallography" by S. R. Hall, F. H.      #
# Allen and I. D. Brown [Acta Cryst. (1991), A47, 655-685].                  #
#                                                                            #
# The current version of the core CIF dictionary is obtainable from          #
# ftp://ftp.iucr.org/pub/cif_core.dic.                                       #
#                                                                            #
# Software is freely available for graphical display of the structure(s)     #
# in this CIF. For information consult the CIF software page                 #
# http://www.iucr.org/resources/cif/software.                                #
#                                                                            #
# This file may be used for bona fide research purposes within the           #
# scientific community so long as proper attribution is given to the journal # 
# article from which it was obtained.                                        #
#                                                                            #
##############################################################################
data_global
_audit_creation_method     ?
_journal_date_recd_electronic     2012-07-24
_journal_date_accepted     2012-07-25
_journal_name_full     'Acta Crystallographica, Section E'
_journal_year     2012
_journal_volume     68
_journal_issue      8
_journal_page_first     o2588
_journal_page_last     o2588
_journal_paper_category     QO
_journal_paper_doi     10.1107/S1600536812033594
_journal_coeditor_code     HB6914
_publ_contact_author
;
Muhammad Nawaz Tahir
University of Sargodha
Department of Physics
Sargodha
Pakistan
;
_publ_contact_author_email     'dmntahir_uos@yahoo.com'
_publ_contact_author_fax     '0092 48 32 22 121'
_publ_contact_author_phone     '0092 48 92 30 914'
_publ_section_title
;
2-[(<i>E</i>)-<i>N</i>-(Adamantan-1-yl)carboximidoyl]-6-ethoxyphenol
;
loop_
    _publ_author_name
    _publ_author_address
    'Shaheen, Muhammad Ashraf '
;
University of Sargodha
Department of Chemistry
Sargodha
Pakistan
;
    'Tahir, M. Nawaz'
;
University of Sargodha
Department of Physics
Sargodha
Pakistan
;
    'Rana Muhammad Irfan'
;
University of Sargodha
Department of Chemistry
Sargodha
Pakistan
;
    'Shahid Iqbal'
;
University of Sargodha
Department of Chemistry
Sargodha
Pakistan
;
    'Mahreen Zaneb'
;
University of Sargodha
Department of Chemistry
Sargodha
Pakistan
;
data_I
_audit_creation_method     SHELXL-97
_chemical_name_systematic
;
2-[(<i>E</i>)-<i>N</i>-(Adamantan-1-yl)carboximidoyl]-6-ethoxyphenol
;
_chemical_name_common     ?
_chemical_formula_moiety     'C19 H25 N O2'
_chemical_formula_sum     'C19 H25 N O2'
_chemical_formula_iupac     'C19 H25 N O2'
_chemical_formula_weight     299.40
_symmetry_cell_setting     monoclinic
_symmetry_space_group_name_H-M     'P 21/c'
_symmetry_space_group_name_Hall     '-P 2ybc'
loop_
    _symmetry_equiv_pos_site_id
    _symmetry_equiv_pos_as_xyz
    1 x,y,z
    2 -x,1/2+y,1/2-z
    3 -x,-y,-z
    4 x,1/2-y,1/2+z
_cell_length_a     18.9892(16)
_cell_length_b     6.7660(5)
_cell_length_c     13.0072(10)
_cell_angle_alpha     90
_cell_angle_beta     95.958(3)
_cell_angle_gamma     90
_cell_volume     1662.2(2)
_cell_formula_units_Z     4
_cell_measurement_reflns_used     2074
_cell_measurement_theta_min     2.16
_cell_measurement_theta_max     25.25
_cell_measurement_temperature     296(2)
_exptl_crystal_description     prism
_exptl_crystal_colour     'yellow'
_exptl_crystal_size_max     0.35
_exptl_crystal_size_mid     0.28
_exptl_crystal_size_min     0.25
_exptl_crystal_density_diffrn     1.196
_exptl_crystal_density_meas     ?
_exptl_crystal_density_method     'not measured'
_exptl_crystal_F_000     648
_exptl_absorpt_coefficient_mu     0.077
_exptl_absorpt_correction_type     multi-scan
_exptl_absorpt_process_details     '(SADABS; Bruker, 2005)'
_exptl_absorpt_correction_T_min     0.975
_exptl_absorpt_correction_T_max     0.985
_exptl_special_details
;
;
_diffrn_ambient_temperature     296(2)
_diffrn_radiation_type     MoK\a
_diffrn_radiation_wavelength     0.71073
_diffrn_radiation_source     'fine-focus sealed tube'
_diffrn_radiation_monochromator     graphite
_diffrn_measurement_device_type     'Bruker Kappa APEXII CCD'
_diffrn_measurement_method     \w
_diffrn_detector_area_resol_mean     8.10
_diffrn_reflns_number     8977
_diffrn_reflns_av_R_equivalents     0.0279
_diffrn_reflns_av_sigmaI/netI     0.0316
_diffrn_reflns_theta_min     2.16
_diffrn_reflns_theta_max     25.25
_diffrn_reflns_theta_full     25.25
_diffrn_measured_fraction_theta_max     0.999
_diffrn_measured_fraction_theta_full     0.999
_diffrn_reflns_limit_h_min     -22
_diffrn_reflns_limit_h_max     22
_diffrn_reflns_limit_k_min     -8
_diffrn_reflns_limit_k_max     7
_diffrn_reflns_limit_l_min     -15
_diffrn_reflns_limit_l_max     14
_diffrn_standards_number     0
_diffrn_standards_interval_count     ?
_diffrn_standards_interval_time     ?
_diffrn_standards_decay_%     ?
_refine_special_details
;
Refinement of <i>F</i>^2^ against ALL reflections. The weighted <i>R</i>-factor
<i>wR</i> and goodness of fit <i>S</i> are based on <i>F</i>^2^, conventional
<i>R</i>-factors <i>R</i> are based on <i>F</i>, with <i>F</i> set to zero for
negative <i>F</i>^2^. The threshold expression of <i>F</i>^2^ >
\s(<i>F</i>^2^) is used only for calculating <i>R</i>-factors(gt) <i>etc</i>.
and is not relevant to the choice of reflections for refinement.
<i>R</i>-factors based on <i>F</i>^2^ are statistically about twice as large
as those based on <i>F</i>, and <i>R</i>- factors based on ALL data will be
even larger.
;
_reflns_number_total     3006
_reflns_number_gt     2074
_reflns_threshold_expression     I>2\s(I)
_refine_ls_structure_factor_coef     Fsqd
_refine_ls_matrix_type     full
_refine_ls_R_factor_all     0.0802
_refine_ls_R_factor_gt     0.0512
_refine_ls_wR_factor_gt     0.1340
_refine_ls_wR_factor_ref     0.1575
_refine_ls_goodness_of_fit_ref     1.045
_refine_ls_restrained_S_all     1.045
_refine_ls_number_reflns     3006
_refine_ls_number_parameters     201
_refine_ls_number_restraints     0
_refine_ls_hydrogen_treatment     constr
_refine_ls_weighting_scheme     calc
_refine_ls_weighting_details
         'calc w=1/[\s^2^(Fo^2^)+(0.0682P)^2^+0.6627P] where P=(Fo^2^+2Fc^2^)/3'
_atom_sites_solution_hydrogens     geom
_atom_sites_solution_primary     direct
_atom_sites_solution_secondary     difmap
_refine_ls_shift/su_max     0.000
_refine_ls_shift/su_mean     0.000
_refine_diff_density_max     0.301
_refine_diff_density_min     -0.174
loop_
    _atom_type_symbol
    _atom_type_description
    _atom_type_scat_dispersion_real
    _atom_type_scat_dispersion_imag
    _atom_type_scat_source
    'C' 'C' 0.0033 0.0016
                         'International Tables Vol C Tables 4.2.6.8 and 6.1.1.4'
    'H' 'H' 0.0000 0.0000
                         'International Tables Vol C Tables 4.2.6.8 and 6.1.1.4'
    'N' 'N' 0.0061 0.0033
                         'International Tables Vol C Tables 4.2.6.8 and 6.1.1.4'
    'O' 'O' 0.0106 0.0060
                         'International Tables Vol C Tables 4.2.6.8 and 6.1.1.4'
_computing_data_collection     'APEX2 (Bruker, 2009)'
_computing_cell_refinement     'SAINT (Bruker, 2009)'
_computing_data_reduction     'SAINT (Bruker, 2009)'
_computing_structure_solution     'SHELXS97 (Sheldrick, 2008)'
_computing_structure_refinement     'SHELXL97 (Sheldrick, 2008)'
_computing_molecular_graphics
                              'ORTEP-3 (Farrugia, 1997) and PLATON (Spek, 2009)'
_computing_publication_material
                                'WinGX (Farrugia, 1999) and PLATON (Spek, 2009)'
loop_
    _atom_site_type_symbol
    _atom_site_label
    _atom_site_fract_x
    _atom_site_fract_y
    _atom_site_fract_z
    _atom_site_U_iso_or_equiv
    _atom_site_thermal_displace_type
    _atom_site_calc_flag
    _atom_site_refinement_flags
    _atom_site_occupancy
    _atom_site_disorder_assembly
    _atom_site_disorder_group
    O O1 0.18741(9) -0.1124(2) 0.42066(12) 0.0557(6) Uani . . 1.000 . -16
    O O2 0.10146(9) -0.0658(2) 0.56419(12) 0.0616(6) Uani . . 1.000 . -16
    N N1 0.25760(9) 0.0401(3) 0.27943(13) 0.0460(6) Uani . . 1.000 . -16
    C C1 0.30814(11) 0.0164(3) 0.20220(15) 0.0426(7) Uani . . 1.000 . -16
    C C2 0.30683(15) 0.1799(4) 0.12148(19) 0.0643(9) Uani . . 1.000 . -16
    C C3 0.36170(16) 0.1346(4) 0.0448(2) 0.0716(10) Uani . . 1.000 . -16
    C C4 0.43359(16) 0.1258(5) 0.1053(3) 0.0863(12) Uani . . 1.000 . -16
    C C5 0.43686(15) -0.0407(5) 0.1834(2) 0.0802(11) Uani . . 1.000 . -16
    C C6 0.38174(13) 0.0023(5) 0.2599(2) 0.0710(10) Uani . . 1.000 . -16
    C C7 0.29071(14) -0.1797(4) 0.1462(2) 0.0646(9) Uani . . 1.000 . -16
    C C8 0.34638(15) -0.2240(4) 0.0709(2) 0.0688(10) Uani . . 1.000 . -16
    C C9 0.41789(16) -0.2344(4) 0.1310(3) 0.0820(11) Uani . . 1.000 . -16
    C C10 0.34335(16) -0.0602(4) -0.0073(2) 0.0746(10) Uani . . 1.000 . -16
    C C11 0.22809(11) 0.2044(3) 0.29534(16) 0.0445(7) Uani . . 1.000 . -16
    C C12 0.18045(11) 0.2304(3) 0.37448(15) 0.0408(6) Uani . . 1.000 . -16
    C C13 0.16242(11) 0.0702(3) 0.43468(16) 0.0415(7) Uani . . 1.000 . -16
    C C14 0.11691(11) 0.0998(3) 0.51114(16) 0.0453(7) Uani . . 1.000 . -16
    C C15 0.09234(12) 0.2874(3) 0.52875(18) 0.0551(8) Uani . . 1.000 . -16
    C C16 0.11149(13) 0.4469(3) 0.47037(19) 0.0580(8) Uani . . 1.000 . -16
    C C17 0.15451(12) 0.4186(3) 0.39414(17) 0.0497(7) Uani . . 1.000 . -16
    C C18 0.05855(13) -0.0432(4) 0.64640(18) 0.0596(8) Uani . . 1.000 . -16
    C C19 0.05370(18) -0.2399(4) 0.6973(2) 0.0825(11) Uani . . 1.000 . -16
    H H1 0.21393 -0.11002 0.37479 0.0835 Uiso . . 1.000 . -16
    H H2A 0.31785 0.30560 0.15522 0.0772 Uiso . . 1.000 . -16
    H H2B 0.25991 0.18906 0.08441 0.0772 Uiso . . 1.000 . -16
    H H3 0.36090 0.23963 -0.00722 0.0857 Uiso . . 1.000 . -16
    H H4A 0.44339 0.25035 0.14086 0.1035 Uiso . . 1.000 . -16
    H H4B 0.46944 0.10551 0.05839 0.1035 Uiso . . 1.000 . -16
    H H5 0.48437 -0.04838 0.22057 0.0964 Uiso . . 1.000 . -16
    H H6A 0.38278 -0.10251 0.31092 0.0851 Uiso . . 1.000 . -16
    H H6B 0.39340 0.12553 0.29582 0.0851 Uiso . . 1.000 . -16
    H H7A 0.24405 -0.17209 0.10823 0.0775 Uiso . . 1.000 . -16
    H H7B 0.29033 -0.28569 0.19639 0.0775 Uiso . . 1.000 . -16
    H H8 0.33547 -0.35033 0.03600 0.0825 Uiso . . 1.000 . -16
    H H9A 0.45306 -0.26720 0.08468 0.0984 Uiso . . 1.000 . -16
    H H9B 0.41810 -0.33803 0.18250 0.0984 Uiso . . 1.000 . -16
    H H10A 0.29614 -0.05317 -0.04361 0.0895 Uiso . . 1.000 . -16
    H H10B 0.37638 -0.08758 -0.05763 0.0895 Uiso . . 1.000 . -16
    H H11 0.23744 0.31231 0.25458 0.0534 Uiso . . 1.000 . -16
    H H15 0.06262 0.30738 0.58030 0.0662 Uiso . . 1.000 . -16
    H H16 0.09494 0.57293 0.48333 0.0695 Uiso . . 1.000 . -16
    H H17 0.16675 0.52549 0.35474 0.0597 Uiso . . 1.000 . -16
    H H18A 0.01173 0.00252 0.61999 0.0716 Uiso . . 1.000 . -16
    H H18B 0.07941 0.05308 0.69578 0.0716 Uiso . . 1.000 . -16
    H H19A 0.10031 -0.29447 0.71201 0.1236 Uiso . . 1.000 . -16
    H H19B 0.02528 -0.32722 0.65201 0.1236 Uiso . . 1.000 . -16
    H H19C 0.03238 -0.22430 0.76057 0.1236 Uiso . . 1.000 . -16
loop_
    _atom_site_aniso_label
    _atom_site_aniso_U_11
    _atom_site_aniso_U_22
    _atom_site_aniso_U_33
    _atom_site_aniso_U_12
    _atom_site_aniso_U_13
    _atom_site_aniso_U_23
    O1 0.0775(12) 0.0295(8) 0.0652(10) 0.0063(7) 0.0323(8) 0.0032(7)
    O2 0.0801(12) 0.0453(9) 0.0655(10) -0.0012(8) 0.0373(9) 0.0021(8)
    N1 0.0572(11) 0.0347(10) 0.0476(10) 0.0018(8) 0.0123(9) 0.0019(8)
    C1 0.0505(12) 0.0363(11) 0.0421(11) 0.0029(9) 0.0099(9) 0.0011(9)
    C2 0.0833(18) 0.0520(14) 0.0615(15) 0.0105(13) 0.0257(13) 0.0061(12)
    C3 0.093(2) 0.0592(17) 0.0673(16) 0.0058(14) 0.0314(15) 0.0138(14)
    C4 0.082(2) 0.081(2) 0.103(2) -0.0267(17) 0.0432(18) -0.0229(19)
    C5 0.0530(16) 0.104(2) 0.0823(19) 0.0053(16) 0.0004(14) -0.0090(19)
    C6 0.0649(16) 0.088(2) 0.0594(15) 0.0051(15) 0.0026(13) -0.0030(14)
    C7 0.0686(16) 0.0498(14) 0.0779(17) -0.0026(12) 0.0194(14) -0.0106(13)
    C8 0.0762(18) 0.0523(15) 0.0799(18) 0.0004(13) 0.0184(15) -0.0162(14)
    C9 0.0751(19) 0.075(2) 0.099(2) 0.0268(16) 0.0233(17) 0.0066(17)
    C10 0.0787(18) 0.087(2) 0.0590(15) 0.0130(16) 0.0114(14) -0.0144(15)
    C11 0.0547(13) 0.0335(11) 0.0460(12) -0.0028(10) 0.0087(10) 0.0035(9)
    C12 0.0473(12) 0.0320(10) 0.0435(11) -0.0008(9) 0.0062(9) -0.0002(9)
    C13 0.0476(12) 0.0297(10) 0.0472(12) 0.0010(9) 0.0053(9) -0.0039(9)
    C14 0.0510(13) 0.0377(12) 0.0485(12) -0.0017(10) 0.0112(10) -0.0014(10)
    C15 0.0586(14) 0.0498(14) 0.0596(14) 0.0061(11) 0.0185(11) -0.0095(12)
    C16 0.0674(15) 0.0353(12) 0.0726(16) 0.0121(11) 0.0140(13) -0.0067(11)
    C17 0.0615(14) 0.0308(11) 0.0574(13) 0.0039(10) 0.0084(11) 0.0023(10)
    C18 0.0660(15) 0.0659(16) 0.0503(13) -0.0106(12) 0.0216(12) -0.0087(12)
    C19 0.108(2) 0.081(2) 0.0640(17) -0.0329(17) 0.0350(16) -0.0010(15)
_geom_special_details
;
Bond distances, angles <i>etc</i>. have been calculated using the rounded
fractional coordinates. All su's are estimated from the variances of the
(full) variance-covariance matrix. The cell e.s.d.'s are taken into account in
the estimation of distances, angles and torsion angles
;
loop_
    _geom_bond_atom_site_label_1
    _geom_bond_atom_site_label_2
    _geom_bond_site_symmetry_1
    _geom_bond_site_symmetry_2
    _geom_bond_distance
    _geom_bond_publ_flag
    O1 C13 . . 1.343(2) no
    O2 C14 . . 1.364(3) no
    O2 C18 . . 1.418(3) no
    O1 H1 . . 0.8200 no
    N1 C11 . . 1.272(3) no
    N1 C1 . . 1.468(3) no
    C1 C2 . . 1.524(3) no
    C1 C6 . . 1.519(3) no
    C1 C7 . . 1.533(3) no
    C2 C3 . . 1.546(4) no
    C3 C4 . . 1.505(4) no
    C3 C10 . . 1.506(4) no
    C4 C5 . . 1.514(5) no
    C5 C9 . . 1.504(4) no
    C5 C6 . . 1.545(4) no
    C7 C8 . . 1.543(4) no
    C8 C10 . . 1.501(4) no
    C8 C9 . . 1.497(4) no
    C11 C12 . . 1.450(3) no
    C12 C17 . . 1.398(3) no
    C12 C13 . . 1.400(3) no
    C13 C14 . . 1.398(3) no
    C14 C15 . . 1.380(3) no
    C15 C16 . . 1.390(3) no
    C16 C17 . . 1.362(3) no
    C18 C19 . . 1.494(4) no
    C2 H2A . . 0.9700 no
    C2 H2B . . 0.9700 no
    C3 H3 . . 0.9800 no
    C4 H4A . . 0.9700 no
    C4 H4B . . 0.9700 no
    C5 H5 . . 0.9800 no
    C6 H6A . . 0.9700 no
    C6 H6B . . 0.9700 no
    C7 H7A . . 0.9700 no
    C7 H7B . . 0.9700 no
    C8 H8 . . 0.9800 no
    C9 H9A . . 0.9700 no
    C9 H9B . . 0.9700 no
    C10 H10A . . 0.9700 no
    C10 H10B . . 0.9700 no
    C11 H11 . . 0.9300 no
    C15 H15 . . 0.9300 no
    C16 H16 . . 0.9300 no
    C17 H17 . . 0.9300 no
    C18 H18A . . 0.9700 no
    C18 H18B . . 0.9700 no
    C19 H19A . . 0.9600 no
    C19 H19B . . 0.9600 no
    C19 H19C . . 0.9600 no
loop_
    _geom_angle_atom_site_label_1
    _geom_angle_atom_site_label_2
    _geom_angle_atom_site_label_3
    _geom_angle_site_symmetry_1
    _geom_angle_site_symmetry_2
    _geom_angle_site_symmetry_3
    _geom_angle
    _geom_angle_publ_flag
    C14 O2 C18 . . . 117.61(17) no
    C13 O1 H1 . . . 109.00 no
    C1 N1 C11 . . . 122.50(19) no
    N1 C1 C2 . . . 115.28(19) no
    N1 C1 C7 . . . 107.18(18) no
    C2 C1 C6 . . . 109.5(2) no
    N1 C1 C6 . . . 107.58(17) no
    C6 C1 C7 . . . 108.8(2) no
    C2 C1 C7 . . . 108.28(18) no
    C1 C2 C3 . . . 109.7(2) no
    C2 C3 C10 . . . 108.9(2) no
    C4 C3 C10 . . . 110.8(2) no
    C2 C3 C4 . . . 107.8(2) no
    C3 C4 C5 . . . 110.6(3) no
    C4 C5 C6 . . . 108.0(3) no
    C4 C5 C9 . . . 110.7(3) no
    C6 C5 C9 . . . 108.0(3) no
    C1 C6 C5 . . . 110.1(2) no
    C1 C7 C8 . . . 110.0(2) no
    C7 C8 C9 . . . 108.8(2) no
    C9 C8 C10 . . . 111.0(2) no
    C7 C8 C10 . . . 107.8(2) no
    C5 C9 C8 . . . 111.0(2) no
    C3 C10 C8 . . . 110.5(2) no
    N1 C11 C12 . . . 122.66(19) no
    C11 C12 C17 . . . 119.86(19) no
    C13 C12 C17 . . . 119.43(19) no
    C11 C12 C13 . . . 120.66(18) no
    O1 C13 C14 . . . 118.80(18) no
    C12 C13 C14 . . . 119.47(19) no
    O1 C13 C12 . . . 121.73(19) no
    O2 C14 C15 . . . 125.29(19) no
    C13 C14 C15 . . . 119.64(19) no
    O2 C14 C13 . . . 115.06(18) no
    C14 C15 C16 . . . 120.8(2) no
    C15 C16 C17 . . . 120.0(2) no
    C12 C17 C16 . . . 120.69(19) no
    O2 C18 C19 . . . 107.8(2) no
    C1 C2 H2A . . . 110.00 no
    C1 C2 H2B . . . 110.00 no
    C3 C2 H2A . . . 110.00 no
    C3 C2 H2B . . . 110.00 no
    H2A C2 H2B . . . 108.00 no
    C2 C3 H3 . . . 110.00 no
    C4 C3 H3 . . . 110.00 no
    C10 C3 H3 . . . 110.00 no
    C3 C4 H4A . . . 109.00 no
    C3 C4 H4B . . . 110.00 no
    C5 C4 H4A . . . 110.00 no
    C5 C4 H4B . . . 110.00 no
    H4A C4 H4B . . . 108.00 no
    C4 C5 H5 . . . 110.00 no
    C6 C5 H5 . . . 110.00 no
    C9 C5 H5 . . . 110.00 no
    C1 C6 H6A . . . 110.00 no
    C1 C6 H6B . . . 110.00 no
    C5 C6 H6A . . . 110.00 no
    C5 C6 H6B . . . 110.00 no
    H6A C6 H6B . . . 108.00 no
    C1 C7 H7A . . . 110.00 no
    C1 C7 H7B . . . 110.00 no
    C8 C7 H7A . . . 110.00 no
    C8 C7 H7B . . . 110.00 no
    H7A C7 H7B . . . 108.00 no
    C7 C8 H8 . . . 110.00 no
    C9 C8 H8 . . . 110.00 no
    C10 C8 H8 . . . 110.00 no
    C5 C9 H9A . . . 109.00 no
    C5 C9 H9B . . . 109.00 no
    C8 C9 H9A . . . 109.00 no
    C8 C9 H9B . . . 109.00 no
    H9A C9 H9B . . . 108.00 no
    C3 C10 H10A . . . 110.00 no
    C3 C10 H10B . . . 110.00 no
    C8 C10 H10A . . . 110.00 no
    C8 C10 H10B . . . 110.00 no
    H10A C10 H10B . . . 108.00 no
    N1 C11 H11 . . . 119.00 no
    C12 C11 H11 . . . 119.00 no
    C14 C15 H15 . . . 120.00 no
    C16 C15 H15 . . . 120.00 no
    C15 C16 H16 . . . 120.00 no
    C17 C16 H16 . . . 120.00 no
    C12 C17 H17 . . . 120.00 no
    C16 C17 H17 . . . 120.00 no
    O2 C18 H18A . . . 110.00 no
    O2 C18 H18B . . . 110.00 no
    C19 C18 H18A . . . 110.00 no
    C19 C18 H18B . . . 110.00 no
    H18A C18 H18B . . . 108.00 no
    C18 C19 H19A . . . 109.00 no
    C18 C19 H19B . . . 109.00 no
    C18 C19 H19C . . . 109.00 no
    H19A C19 H19B . . . 109.00 no
    H19A C19 H19C . . . 109.00 no
    H19B C19 H19C . . . 109.00 no
loop_
    _geom_torsion_atom_site_label_1
    _geom_torsion_atom_site_label_2
    _geom_torsion_atom_site_label_3
    _geom_torsion_atom_site_label_4
    _geom_torsion_site_symmetry_1
    _geom_torsion_site_symmetry_2
    _geom_torsion_site_symmetry_3
    _geom_torsion_site_symmetry_4
    _geom_torsion
    _geom_torsion_publ_flag
    C18 O2 C14 C13 . . . . 176.74(19) no
    C18 O2 C14 C15 . . . . -2.2(3) no
    C14 O2 C18 C19 . . . . -175.7(2) no
    C11 N1 C1 C2 . . . . -17.3(3) no
    C11 N1 C1 C6 . . . . 105.2(2) no
    C11 N1 C1 C7 . . . . -137.9(2) no
    C1 N1 C11 C12 . . . . -177.34(18) no
    N1 C1 C2 C3 . . . . -179.26(19) no
    C6 C1 C2 C3 . . . . 59.3(3) no
    C7 C1 C2 C3 . . . . -59.3(3) no
    N1 C1 C6 C5 . . . . 175.2(2) no
    C2 C1 C6 C5 . . . . -58.8(3) no
    C7 C1 C6 C5 . . . . 59.4(3) no
    N1 C1 C7 C8 . . . . -174.59(19) no
    C2 C1 C7 C8 . . . . 60.5(3) no
    C6 C1 C7 C8 . . . . -58.5(2) no
    C1 C2 C3 C4 . . . . -60.5(3) no
    C1 C2 C3 C10 . . . . 59.8(3) no
    C2 C3 C4 C5 . . . . 62.6(3) no
    C10 C3 C4 C5 . . . . -56.5(3) no
    C2 C3 C10 C8 . . . . -61.5(3) no
    C4 C3 C10 C8 . . . . 57.0(3) no
    C3 C4 C5 C6 . . . . -62.0(3) no
    C3 C4 C5 C9 . . . . 56.1(3) no
    C4 C5 C6 C1 . . . . 59.3(3) no
    C9 C5 C6 C1 . . . . -60.4(3) no
    C4 C5 C9 C8 . . . . -56.4(3) no
    C6 C5 C9 C8 . . . . 61.6(3) no
    C1 C7 C8 C9 . . . . 59.1(3) no
    C1 C7 C8 C10 . . . . -61.3(3) no
    C7 C8 C9 C5 . . . . -61.3(3) no
    C10 C8 C9 C5 . . . . 57.1(3) no
    C7 C8 C10 C3 . . . . 61.8(3) no
    C9 C8 C10 C3 . . . . -57.2(3) no
    N1 C11 C12 C13 . . . . -2.8(3) no
    N1 C11 C12 C17 . . . . 174.5(2) no
    C11 C12 C13 O1 . . . . -1.0(3) no
    C11 C12 C13 C14 . . . . 179.38(19) no
    C17 C12 C13 O1 . . . . -178.3(2) no
    C17 C12 C13 C14 . . . . 2.1(3) no
    C11 C12 C17 C16 . . . . -177.9(2) no
    C13 C12 C17 C16 . . . . -0.6(3) no
    O1 C13 C14 O2 . . . . -0.9(3) no
    O1 C13 C14 C15 . . . . 178.1(2) no
    C12 C13 C14 O2 . . . . 178.77(18) no
    C12 C13 C14 C15 . . . . -2.3(3) no
    O2 C14 C15 C16 . . . . 179.8(2) no
    C13 C14 C15 C16 . . . . 0.9(3) no
    C14 C15 C16 C17 . . . . 0.6(4) no
    C15 C16 C17 C12 . . . . -0.7(4) no
loop_
    _geom_hbond_atom_site_label_D
    _geom_hbond_atom_site_label_H
    _geom_hbond_atom_site_label_A
    _geom_hbond_site_symmetry_A
    _geom_hbond_distance_DH
    _geom_hbond_distance_HA
    _geom_hbond_distance_DA
    _geom_hbond_angle_DHA
    _geom_hbond_publ_flag
    O1 H1 N1 . 0.82 1.86 2.593(2) 148 yes
_iucr_refine_instructions_details
;
TITL SHAHEEN2ADM in P2(1)/c
CELL 0.71073 18.9892 6.7660 13.0072 90.000 95.958 90.000
ZERR 4.00 0.0016 0.0005 0.0010 0.000 0.003 0.000
LATT 1
SYMM -x, y+1/2, -z+1/2
SFAC C  H  N  O
UNIT 76  100  4  8
L.S. 40
OMIT -3 50.5
ACTA
BOND $H
HTAB
CONF
LIST 4
FMAP 2
PLAN 8
MPLA 11 C11 C12 C13 C14 C15 C16 C17 C18 C19 O1 O2
MPLA 4 C5 C6 C7 C8 C9 C1
MPLA 4 C2 C3 C5 C6 C1 C4
MPLA 4 C2 C3 C7 C8 C1 C10
TEMP 23.000
WGHT    0.068200    0.662700
FVAR       0.14038
O1    4    0.187405   -0.112378    0.420664    11.00000    0.07752    0.02948 =
         0.06517    0.00322    0.03233    0.00628
AFIX 147
H1    2    0.213933   -0.110020    0.374794    11.00000   -1.50000
AFIX   0
O2    4    0.101457   -0.065755    0.564187    11.00000    0.08010    0.04530 =
         0.06554    0.00214    0.03728   -0.00118
N1    3    0.257605    0.040139    0.279433    11.00000    0.05715    0.03465 =
         0.04764    0.00191    0.01226    0.00175
C1    1    0.308141    0.016417    0.202197    11.00000    0.05049    0.03630 =
         0.04206    0.00113    0.00990    0.00286
C2    1    0.306830    0.179870    0.121482    11.00000    0.08326    0.05203 =
         0.06145    0.00614    0.02571    0.01046
AFIX  23
H2A   2    0.317846    0.305598    0.155217    11.00000   -1.20000
H2B   2    0.259913    0.189062    0.084414    11.00000   -1.20000
AFIX   0
C3    1    0.361705    0.134579    0.044758    11.00000    0.09280    0.05915 =
         0.06725    0.01381    0.03138    0.00582
AFIX  13
H3    2    0.360896    0.239632   -0.007220    11.00000   -1.20000
AFIX   0
C4    1    0.433586    0.125804    0.105301    11.00000    0.08188    0.08132 =
         0.10270   -0.02293    0.04321   -0.02668
AFIX  23
H4A   2    0.443393    0.250354    0.140862    11.00000   -1.20000
H4B   2    0.469437    0.105512    0.058388    11.00000   -1.20000
AFIX   0
C5    1    0.436857   -0.040673    0.183372    11.00000    0.05295    0.10442 =
         0.08233   -0.00904    0.00036    0.00533
AFIX  13
H5    2    0.484374   -0.048376    0.220573    11.00000   -1.20000
AFIX   0
C6    1    0.381743    0.002308    0.259907    11.00000    0.06493    0.08753 =
         0.05939   -0.00299    0.00256    0.00508
AFIX  23
H6A   2    0.382776   -0.102511    0.310917    11.00000   -1.20000
H6B   2    0.393398    0.125533    0.295823    11.00000   -1.20000
AFIX   0
C7    1    0.290706   -0.179714    0.146224    11.00000    0.06856    0.04976 =
         0.07792   -0.01057    0.01936   -0.00259
AFIX  23
H7A   2    0.244051   -0.172087    0.108229    11.00000   -1.20000
H7B   2    0.290328   -0.285689    0.196388    11.00000   -1.20000
AFIX   0
C8    1    0.346385   -0.224008    0.070937    11.00000    0.07619    0.05234 =
         0.07987   -0.01617    0.01843    0.00038
AFIX  13
H8    2    0.335473   -0.350330    0.036000    11.00000   -1.20000
AFIX   0
C9    1    0.417892   -0.234382    0.130948    11.00000    0.07513    0.07537 =
         0.09859    0.00663    0.02334    0.02677
AFIX  23
H9A   2    0.453057   -0.267204    0.084676    11.00000   -1.20000
H9B   2    0.418102   -0.338027    0.182502    11.00000   -1.20000
AFIX   0
C10   1    0.343354   -0.060243   -0.007323    11.00000    0.07868    0.08701 =
         0.05899   -0.01440    0.01142    0.01301
AFIX  23
H10A  2    0.296143   -0.053174   -0.043609    11.00000   -1.20000
H10B  2    0.376378   -0.087575   -0.057634    11.00000   -1.20000
AFIX   0
C11   1    0.228092    0.204440    0.295341    11.00000    0.05472    0.03347 =
         0.04599    0.00349    0.00865   -0.00278
AFIX  43
H11   2    0.237440    0.312312    0.254577    11.00000   -1.20000
AFIX   0
C12   1    0.180450    0.230375    0.374480    11.00000    0.04727    0.03202 =
         0.04354   -0.00024    0.00620   -0.00078
C13   1    0.162420    0.070218    0.434680    11.00000    0.04756    0.02973 =
         0.04716   -0.00393    0.00531    0.00102
C14   1    0.116908    0.099839    0.511139    11.00000    0.05096    0.03765 =
         0.04845   -0.00141    0.01123   -0.00171
C15   1    0.092343    0.287435    0.528749    11.00000    0.05862    0.04977 =
         0.05959   -0.00952    0.01853    0.00608
AFIX  43
H15   2    0.062621    0.307376    0.580299    11.00000   -1.20000
AFIX   0
C16   1    0.111486    0.446926    0.470369    11.00000    0.06738    0.03528 =
         0.07260   -0.00669    0.01400    0.01214
AFIX  43
H16   2    0.094944    0.572930    0.483327    11.00000   -1.20000
AFIX   0
C17   1    0.154506    0.418554    0.394139    11.00000    0.06152    0.03075 =
         0.05744    0.00227    0.00835    0.00386
AFIX  43
H17   2    0.166754    0.525489    0.354744    11.00000   -1.20000
AFIX   0
C18   1    0.058552   -0.043185    0.646400    11.00000    0.06599    0.06587 =
         0.05032   -0.00874    0.02155   -0.01056
AFIX  23
H18A  2    0.011725    0.002523    0.619992    11.00000   -1.20000
H18B  2    0.079409    0.053083    0.695782    11.00000   -1.20000
AFIX   0
C19   1    0.053697   -0.239855    0.697291    11.00000    0.10811    0.08049 =
         0.06404   -0.00098    0.03503   -0.03290
AFIX 137
H19A  2    0.100313   -0.294474    0.712008    11.00000   -1.50000
H19B  2    0.025275   -0.327218    0.652009    11.00000   -1.50000
H19C  2    0.032382   -0.224303    0.760574    11.00000   -1.50000
HKLF 4
REM  SHAHEEN2ADM in P2(1)/c
REM R1 =  0.0512 for   2074 Fo > 4sig(Fo)  and  0.0802 for all   3006 data
REM    201 parameters refined using      0 restraints
END
WGHT      0.0682      0.6628
REM Highest difference peak  0.301,  deepest hole -0.174,  1-sigma level  0.037
Q1    1   0.2718 -0.0244  0.1019  11.00000  0.05    0.30
Q2    1   0.3556 -0.1809  0.2381  11.00000  0.05    0.30
Q3    1   0.3624  0.1871  0.2028  11.00000  0.05    0.29
Q4    1   0.1535  0.1432  0.3768  11.00000  0.05    0.17
Q5    1   0.1320  0.1938  0.5535  11.00000  0.05    0.14
Q6    1   0.0815  0.3436  0.4727  11.00000  0.05    0.14
Q7    1   0.0807 -0.2456  0.7774  11.00000  0.05    0.13
Q8    1   0.1917  0.1737  0.4239  11.00000  0.05    0.13
;
