# Supplementary material for: 2-[(E)-N-(Adamantan-1-yl)carbox­imidoyl]-6-eth­oxy­phenol
Source: Acta Crystallogr Sect E Struct Rep Online. 2012 Jul 28;68(Pt 8):o2588. doi: 10.1107/S1600536812033594 (PMC3415026; doi:10.1107/S1600536812033594)
Supplement: Supplementary file 2 [file e-68-o2588-Isup2.hkl]

#
# h,k,l, Fc-squared, Fo-squared, sigma(Fo-squared) and status flag
#
data_I
_shelx_title ' SHAHEEN2ADM in P2(1)/c'
_shelx_refln_list_code          4
_shelx_F_calc_maximum      230.91
_exptl_crystal_F_000       648.00
_reflns_d_resolution_high  0.8333
 
loop_
 _symmetry_equiv_pos_as_xyz
 'x, y, z'
 '-x, y+1/2, -z+1/2'
 '-x, -y, -z'
 'x, -y-1/2, z-1/2'
 
_cell_length_a    18.9892
_cell_length_b     6.7660
_cell_length_c    13.0072
_cell_angle_alpha  90.000
_cell_angle_beta   95.958
_cell_angle_gamma  90.000
 
_shelx_F_squared_multiplier     1.000
 
loop_
 _refln_index_h
 _refln_index_k
 _refln_index_l
 _refln_F_squared_calc
 _refln_F_squared_meas
 _refln_F_squared_sigma
 _refln_observed_status
   2   0   0     4593.81     4093.22     91.27 o
   3   0   0      137.83      104.43      1.78 o
   4   0   0    12187.48    11919.62    165.67 o
   5   0   0      999.73      943.38     13.70 o
   6   0   0      692.71      618.52      9.39 o
   7   0   0        8.91        3.04      0.76 o
   8   0   0     1475.30     1327.36     27.27 o
   9   0   0       99.92       98.24      3.59 o
  10   0   0        2.63        1.01      1.44 o
  11   0   0      498.77      498.18     11.84 o
  12   0   0      108.00      101.57      4.31 o
  13   0   0      130.62      141.84      5.38 o
  14   0   0       79.60       79.37      5.84 o
  15   0   0      687.00      646.61     15.60 o
  16   0   0       72.82       74.43      4.62 o
  17   0   0       91.66       90.24      5.19 o
  18   0   0       38.67       44.65      6.09 o
  19   0   0       29.17       22.83      5.58 o
  20   0   0       13.45        9.64      5.07 o
  21   0   0        0.01       -0.51      4.57 o
   1   1   0     1002.85     1036.83     10.57 o
   2   1   0     2178.04     2143.28     22.85 o
   3   1   0      577.76      541.95      6.45 o
   4   1   0     1005.99     1011.56     11.81 o
   5   1   0      451.63      433.99      5.09 o
   6   1   0      496.51      431.30      5.18 o
   7   1   0      469.66      475.47      6.81 o
   8   1   0      175.15      156.84      3.81 o
   9   1   0       88.69       93.91      2.93 o
  10   1   0        0.09        0.17      1.17 o
  11   1   0        0.02        0.34      1.17 o
  12   1   0       48.35       41.02      5.28 o
  13   1   0       80.25       76.77      3.41 o
  14   1   0      459.99      479.35      9.96 o
  15   1   0       42.81       41.56      3.34 o
  16   1   0        6.90        5.58      2.23 o
  17   1   0        1.55       -0.85      2.05 o
  18   1   0       15.85       13.71      2.60 o
  19   1   0        8.45        9.48      2.72 o
  20   1   0        7.11        3.81      2.72 o
  21   1   0       13.19       10.97      3.02 o
  22   1   0       10.78       19.28      4.47 o
   0   2   0      449.11      412.25      6.52 o
   1   2   0      197.46      208.60      2.82 o
   2   2   0       37.29       11.05      0.59 o
   3   2   0      429.00      490.24      6.40 o
   4   2   0      888.33      689.96      8.10 o
   5   2   0      545.79      705.87      8.80 o
   6   2   0        0.36        1.52      0.68 o
   7   2   0      324.98      440.16      7.36 o
   8   2   0      632.96      632.62     11.62 o
   9   2   0        3.14        6.71      1.25 o
  10   2   0       40.13       31.48      2.05 o
  11   2   0       51.80       42.99      2.53 o
  12   2   0       15.98       16.39      1.84 o
  13   2   0        9.34        6.77      1.76 o
  14   2   0       88.31       88.00      3.81 o
  15   2   0        0.18        1.07      1.94 o
  16   2   0      102.71      105.59      4.49 o
  17   2   0       96.43      101.93      4.58 o
  18   2   0       36.27       47.57      4.99 o
  19   2   0       77.48       86.17      4.78 o
  20   2   0       21.38       21.98      3.31 o
  21   2   0       21.84       24.64      3.70 o
   1   3   0       16.44       18.59      0.96 o
   2   3   0      307.31      324.02      4.30 o
   3   3   0      226.26      259.11      3.67 o
   4   3   0       14.09       17.82      1.13 o
   5   3   0       76.30       98.97      2.50 o
   6   3   0      742.91      808.29     11.33 o
   7   3   0       91.56      112.48      3.10 o
   8   3   0     1014.40     1088.00     18.60 o
   9   3   0      881.76      943.16     14.95 o
  10   3   0       87.24       93.65      5.05 o
  11   3   0      112.62      126.15      4.19 o
  12   3   0       66.83       66.71      3.22 o
  13   3   0       28.64       27.60      3.40 o
  14   3   0        8.14        6.26      2.05 o
  15   3   0       15.48       14.23      2.53 o
  16   3   0        8.19        5.75      2.55 o
  17   3   0        8.63        9.03      3.20 o
  18   3   0       16.37       16.45      3.02 o
  19   3   0        0.01        3.29      3.53 o
  20   3   0      109.51      109.62      5.66 o
  21   3   0       27.97       30.04      3.90 o
   0   4   0      312.13      308.81      5.96 o
   1   4   0        4.60        6.69      0.96 o
   2   4   0       16.30       18.84      1.52 o
   3   4   0      543.95      570.52      8.66 o
   4   4   0       74.65       86.29      2.63 o
   5   4   0       32.95       37.72      2.09 o
   6   4   0      177.29      182.85      4.25 o
   7   4   0       40.99       45.41      2.34 o
   8   4   0       17.82       19.03      1.78 o
   9   4   0       18.06       22.31      2.03 o
  10   4   0        7.68        4.49      1.58 o
  11   4   0       44.99       46.51      2.72 o
  12   4   0       25.80       27.31      2.34 o
  13   4   0       22.06       18.96      2.26 o
  14   4   0       10.31       12.35      2.30 o
  15   4   0        0.08       -0.37      1.96 o
  16   4   0        1.92       -1.90      2.03 o
  17   4   0        0.89        0.30      2.34 o
  18   4   0        0.81       -1.87      2.34 o
  19   4   0        0.16        0.45      3.17 o
   1   5   0      111.41       81.61      2.76 o
   2   5   0      514.53      488.67      7.35 o
   3   5   0      705.90      689.79     10.56 o
   4   5   0      235.38      244.32      7.18 o
   5   5   0       67.11       76.45      3.23 o
   6   5   0       81.03       80.88      3.30 o
   7   5   0        3.10        6.52      1.70 o
   8   5   0      140.54      143.92      4.37 o
   9   5   0        3.97        6.47      1.80 o
  10   5   0       93.32       88.61      3.79 o
  11   5   0       11.90       18.46      2.51 o
  12   5   0        0.08        1.07      1.96 o
  13   5   0      105.02       94.19      4.12 o
  14   5   0       24.68       30.47      3.30 o
  15   5   0       26.05       27.38      3.39 o
  16   5   0        3.14        3.85      2.72 o
  17   5   0        0.55        4.28      4.82 o
   0   6   0      339.02      320.18     10.05 o
   1   6   0      315.65      299.29      6.85 o
   2   6   0       17.76       23.88      2.57 o
   3   6   0      535.90      521.66      9.83 o
   4   6   0      297.46      275.63      7.84 o
   5   6   0       18.99       26.75      6.09 o
   6   6   0       14.75       12.38      2.60 o
   7   6   0        5.96        5.45      2.03 o
   8   6   0        0.38       -0.76      1.89 o
   9   6   0        0.40        2.55      2.06 o
  10   6   0       22.01       25.50      3.12 o
  11   6   0       35.87       27.13      3.31 o
  12   6   0       74.61       90.77      6.80 o
  13   6   0       47.19       58.36      6.58 o
  14   6   0       11.72       16.45      3.95 o
  15   6   0        0.44        3.04      3.75 o
   1   7   0       49.14       48.90      4.83 o
   2   7   0        5.58        6.34      3.23 o
   3   7   0       71.57       61.15      5.19 o
   4   7   0        0.24        1.27      2.87 o
   5   7   0        6.95        4.48      3.03 o
   6   7   0        8.76        8.49      3.39 o
   7   7   0        0.58        3.04      4.57 o
   8   7   0        0.85       -2.03      4.57 o
   9   7   0        5.96        8.63      5.07 o
  10   7   0        2.59        3.55      5.07 o
  11   7   0        0.49        2.54      5.07 o
   0   8   0       31.67       40.59      7.10 o
   1   8   0       30.89       28.67      4.47 o
   2   8   0        4.70        0.45      3.39 o
   3   8   0        4.32        1.27      3.59 o
 -22   1   1       30.42       30.19      3.90 o
 -21   1   1        2.76       -0.03      2.60 o
 -20   1   1        0.11       -1.06      2.53 o
 -19   1   1        1.03       -1.69      2.34 o
 -18   1   1       56.03       54.19      3.81 o
 -17   1   1       43.04       43.70      4.20 o
 -16   1   1        1.87        3.86      2.14 o
 -15   1   1      220.28      206.69     12.48 o
 -14   1   1      594.74      586.21     11.72 o
 -13   1   1        6.35        9.20      2.97 o
 -12   1   1       18.21       16.25      1.76 o
 -11   1   1        8.36        9.59      1.27 o
 -10   1   1      385.48      394.43      7.86 o
  -9   1   1      100.45      106.45      4.94 o
  -8   1   1      156.36      147.32      2.81 o
  -7   1   1      160.57      150.17      2.67 o
  -6   1   1        3.16        1.16      0.38 o
  -5   1   1        0.91        5.38      0.44 o
  -4   1   1     1794.15     1546.09     16.49 o
  -3   1   1      469.44      396.78      4.27 o
  -2   1   1     7753.79     7538.60     75.31 o
  -1   1   1        0.67       -0.37      0.25 o
   0   1   1      409.31      441.45      5.41 o
   1   1   1    24692.73    24563.38    480.60 o
   2   1   1     7068.72     6808.52     77.30 o
   3   1   1     7100.56     7143.54     80.99 o
   4   1   1      326.48      323.93      4.21 o
   5   1   1     1019.45     1066.19     12.64 o
   6   1   1      388.54      378.02      4.60 o
   7   1   1      157.08      130.58      2.85 o
   8   1   1      126.69      133.63      3.52 o
   9   1   1      370.90      336.09      6.93 o
  10   1   1      124.57       96.31      3.73 o
  11   1   1       29.02       26.13      2.05 o
  12   1   1       44.87       45.87      2.80 o
  13   1   1        9.11        8.15      1.76 o
  14   1   1        7.91        9.14      1.84 o
  15   1   1       21.89       17.15      2.23 o
  16   1   1       16.45       18.38      2.53 o
  17   1   1      143.57      148.53      7.26 o
  18   1   1        1.13       -1.82      2.23 o
  19   1   1        5.94        6.16      2.72 o
  20   1   1       16.12       13.12      3.75 o
  21   1   1        0.17       -0.16      3.39 o
  22   1   1       11.91        8.93      4.11 o
 -22   2   1        2.43       -0.73      3.64 o
 -21   2   1        7.73       12.85      3.41 o
 -20   2   1        0.26        4.13      2.72 o
 -19   2   1       77.74       93.19      7.69 o
 -18   2   1       45.29       49.85      3.79 o
 -17   2   1       14.95       26.11      3.02 o
 -16   2   1        5.15        9.32      2.34 o
 -15   2   1        0.45        0.74      1.84 o
 -14   2   1       89.78       99.81      4.10 o
 -13   2   1        6.43        6.98      1.76 o
 -12   2   1       27.05       21.15      2.05 o
 -11   2   1      121.97      107.44      4.58 o
 -10   2   1       11.81       17.37      1.76 o
  -9   2   1      416.58      411.71      8.20 o
  -8   2   1      249.96      267.24      4.94 o
  -7   2   1       69.64       56.45      1.96 o
  -6   2   1      633.58      670.43      9.33 o
  -5   2   1      127.89      113.04      2.17 o
  -4   2   1      169.75      167.06      2.46 o
  -3   2   1      124.97      156.60      2.14 o
  -2   2   1      384.57      365.00      4.23 o
  -1   2   1      820.82      864.12      9.73 o
   0   2   1      469.97      464.60      5.17 o
   1   2   1      616.32      610.91      6.56 o
   2   2   1      378.58      361.26      4.10 o
   3   2   1     2078.04     2131.98     22.93 o
   4   2   1        2.06        3.33      0.58 o
   5   2   1       11.00       11.91      0.91 o
   6   2   1      108.29      105.96      2.27 o
   7   2   1       16.95       19.76      1.39 o
   8   2   1       47.64       47.46      2.23 o
   9   2   1      208.81      211.77      4.98 o
  10   2   1      166.85      154.61      4.29 o
  11   2   1        0.74        2.31      2.70 o
  12   2   1       96.83       96.23      3.61 o
  13   2   1       19.04       23.50      2.23 o
  14   2   1        0.09        1.35      1.76 o
  15   2   1       18.60       24.13      2.72 o
  16   2   1        2.92        4.36      2.23 o
  17   2   1       20.23       15.91      2.82 o
  18   2   1       24.92       27.42      3.95 o
  19   2   1        6.04        5.65      2.72 o
  20   2   1        0.41        0.24      2.81 o
  21   2   1        4.54        8.71      3.12 o
 -21   3   1        0.00        2.63      3.90 o
 -20   3   1        0.18        4.55      2.99 o
 -19   3   1       24.86       21.46      3.41 o
 -18   3   1       16.67       24.09      3.31 o
 -17   3   1       30.46       27.38      3.31 o
 -16   3   1      135.87      154.86      5.57 o
 -15   3   1        6.32        7.01      2.23 o
 -14   3   1       42.03       42.67      3.02 o
 -13   3   1        0.10        1.62      1.64 o
 -12   3   1       23.69       22.94      2.03 o
 -11   3   1       18.38       22.46      1.93 o
 -10   3   1        2.56        6.50      1.32 o
  -9   3   1      247.08      209.79      4.63 o
  -8   3   1       44.99       57.92      2.47 o
  -7   3   1       68.65       57.97      2.17 o
  -6   3   1       82.36       68.48      2.17 o
  -5   3   1      212.30      264.53      4.48 o
  -4   3   1        1.46        6.16      0.88 o
  -3   3   1      806.90      979.88     11.32 o
  -2   3   1      829.39      922.82     10.69 o
  -1   3   1       34.47       34.81      1.28 o
   0   3   1      467.75      436.83      5.15 o
   1   3   1      331.67      334.25      4.43 o
   2   3   1      167.88      143.67      2.46 o
   3   3   1      632.42      546.33      6.65 o
   4   3   1        4.02        5.75      0.91 o
   5   3   1      213.20      155.51      3.13 o
   6   3   1      325.56      406.12      6.35 o
   7   3   1       64.62       82.05      2.65 o
   8   3   1       47.52       69.82      2.65 o
   9   3   1       36.29       32.36      2.78 o
  10   3   1       17.81       16.29      1.84 o
  11   3   1        8.30        6.56      1.64 o
  12   3   1        0.99        2.76      2.22 o
  13   3   1       66.85       75.01      3.61 o
  14   3   1       72.72       66.06      3.70 o
  15   3   1      126.86      125.30      7.54 o
  16   3   1       12.87       17.16      2.69 o
  17   3   1        0.86        2.22      2.43 o
  18   3   1       70.24       78.65      4.69 o
  19   3   1        1.04        1.89      2.67 o
  20   3   1       14.01       10.15      3.22 o
 -19   4   1        4.91       -1.76      4.57 o
 -18   4   1        6.76        7.36      5.33 o
 -17   4   1        1.04        0.22      2.26 o
 -16   4   1       13.63       14.98      2.52 o
 -15   4   1       35.21       33.03      2.85 o
 -14   4   1        1.47       -0.23      1.83 o
 -13   4   1        0.97        1.46      1.83 o
 -12   4   1        0.44       -0.45      1.63 o
 -11   4   1        1.35        1.41      1.58 o
 -10   4   1        8.13        7.86      1.63 o
  -9   4   1        9.44       11.03      1.63 o
  -8   4   1       70.31       66.42      2.91 o
  -7   4   1       70.32       72.21      2.85 o
  -6   4   1       45.98       50.69      2.47 o
  -5   4   1      374.14      387.76      5.86 o
  -4   4   1       26.42       31.73      1.62 o
  -3   4   1       82.31       87.14      2.63 o
  -2   4   1      434.88      426.86      6.70 o
  -1   4   1       24.06       33.10      1.47 o
   0   4   1       14.11       14.90      1.06 o
   1   4   1       55.92       55.26      1.79 o
   2   4   1      194.99      188.79      3.48 o
   3   4   1      284.01      291.57      4.99 o
   4   4   1        0.70       -0.37      1.01 o
   5   4   1      137.34      142.56      3.61 o
   6   4   1       75.18       62.88      2.65 o
   7   4   1        0.43        0.89      1.27 o
   8   4   1        0.42        0.26      1.28 o
   9   4   1      131.52      133.86      4.32 o
  10   4   1        2.23        1.90      1.52 o
  11   4   1      134.57      138.92      4.18 o
  12   4   1       30.34       30.13      2.47 o
  13   4   1       22.62       29.67      4.68 o
  14   4   1       12.04        9.51      2.15 o
  15   4   1        7.36        8.76      2.26 o
  16   4   1        1.29        3.24      2.21 o
  17   4   1        0.53        0.74      2.16 o
  18   4   1        0.36        0.58      2.36 o
  19   4   1        5.76        4.60      2.82 o
 -17   5   1       14.92       10.27      3.75 o
 -16   5   1        1.69        7.10      2.76 o
 -15   5   1        1.36        1.17      2.69 o
 -14   5   1       15.77       18.39      6.01 o
 -13   5   1       20.15       15.98      3.00 o
 -12   5   1       55.11       56.73      3.42 o
 -11   5   1       48.08       58.62      3.30 o
 -10   5   1      247.40      237.22      5.90 o
  -9   5   1        3.16        2.28      1.78 o
  -8   5   1       26.66       28.44      2.34 o
  -7   5   1       20.77       23.81      2.15 o
  -6   5   1       69.88       57.62      2.91 o
  -5   5   1      140.18      149.82      5.86 o
  -4   5   1        1.73        0.38      3.74 o
  -3   5   1       99.54      103.53      5.78 o
  -2   5   1      159.64      185.21      5.79 o
  -1   5   1      847.44      864.12     11.62 o
   0   5   1      432.35      432.60      6.72 o
   1   5   1      110.79      106.05      5.33 o
   2   5   1        0.02       -3.12      2.08 o
   3   5   1        4.56       -1.25      3.30 o
   4   5   1      277.66      277.94      6.73 o
   5   5   1      123.43      117.35      3.73 o
   6   5   1       35.28       29.19      2.28 o
   7   5   1       31.91       36.35      2.40 o
   8   5   1        8.44        4.22      1.70 o
   9   5   1       55.13       57.37      3.30 o
  10   5   1       88.31      105.19      4.06 o
  11   5   1        4.33        4.50      1.89 o
  12   5   1       25.97       25.03      2.59 o
  13   5   1       19.53       19.53      2.54 o
  14   5   1      106.79      118.61      4.56 o
  15   5   1        4.50        8.00      2.40 o
  16   5   1       12.61       15.30      2.72 o
  17   5   1        1.16        2.46      3.49 o
 -15   6   1       11.37       13.55      4.11 o
 -14   6   1       55.13       67.82      5.82 o
 -13   6   1        0.06        3.70      2.82 o
 -12   6   1       32.39       33.73      3.70 o
 -11   6   1      119.55      113.90      5.57 o
 -10   6   1       26.44       19.57      4.25 o
  -9   6   1        4.27        5.99      2.53 o
  -8   6   1       17.49       13.97      2.82 o
  -7   6   1       79.64       73.55      4.29 o
  -6   6   1      123.42      120.92      6.18 o
  -5   6   1       18.75       14.86      2.91 o
  -4   6   1       65.33       64.30      4.76 o
  -3   6   1      205.59      227.37      7.12 o
  -2   6   1      680.34      661.24     14.28 o
  -1   6   1      313.42      319.48      6.44 o
   0   6   1      244.07      224.62      5.21 o
   1   6   1        2.88        0.40      3.90 o
   2   6   1        0.01       -0.20      3.28 o
   3   6   1       66.38       84.73      3.44 o
   4   6   1      550.40      531.10     10.03 o
   5   6   1       35.90       38.69      3.41 o
   6   6   1      158.60      163.64      5.74 o
   7   6   1      332.17      356.61      8.78 o
   8   6   1       25.36       35.07      2.91 o
   9   6   1       32.59       34.65      4.17 o
  10   6   1       26.11       31.67      2.91 o
  11   6   1       53.14       41.03      3.79 o
  12   6   1        2.37        5.21      3.39 o
  13   6   1       16.92       13.70      3.95 o
  14   6   1       31.55       27.71      4.31 o
  15   6   1        5.56        9.13      5.58 o
 -11   7   1       10.44       11.67      4.31 o
 -10   7   1        0.14       -4.81      3.39 o
  -9   7   1       14.37        8.12      5.58 o
  -8   7   1        4.34        2.03      5.07 o
  -7   7   1        2.39       -5.58      4.06 o
  -6   7   1        9.61       13.73      8.37 o
  -5   7   1        0.05       -3.49      2.50 o
  -4   7   1       45.22       40.68      3.58 o
  -3   7   1        5.22        3.44      2.39 o
  -2   7   1        9.51        8.32      2.53 o
  -1   7   1        0.01       -3.20      2.14 o
   0   7   1        4.14        1.86      2.34 o
   1   7   1        3.10        1.78      2.87 o
   2   7   1        0.57       -4.84      4.06 o
   3   7   1       63.77       74.29     10.66 o
   4   7   1       15.38       18.55      3.75 o
   5   7   1       28.73       26.89      4.11 o
   6   7   1       12.39        8.23      3.39 o
   7   7   1        1.03       -2.03      4.57 o
   8   7   1        9.93       17.25      5.58 o
   9   7   1        4.78        1.01      4.57 o
  10   7   1        1.45        1.52      5.07 o
  11   7   1        7.66        6.60      5.07 o
  -3   8   1        2.08       -0.29      3.39 o
  -2   8   1        0.43        3.55      3.23 o
  -1   8   1       14.53       24.00      4.47 o
   0   8   1       10.46        9.13      3.95 o
   1   8   1        0.97       -0.25      3.23 o
   2   8   1        9.33       11.02      3.75 o
   3   8   1       24.00       27.50      4.47 o
 -22   0   2        1.89       -3.04      5.07 o
 -21   0   2       19.93       14.67      3.75 o
 -20   0   2       14.35       13.24      3.53 o
 -19   0   2        6.55        3.36      2.80 o
 -18   0   2        0.93        0.00      2.67 o
 -17   0   2      163.69      165.64      6.82 o
 -16   0   2      592.18      600.80     22.07 o
 -15   0   2        0.45        0.39      2.31 o
 -14   0   2       15.46       35.51      5.33 o
 -13   0   2     2468.55     2451.19     50.23 o
 -12   0   2      152.12      170.77      5.74 o
 -11   0   2     1233.31     1242.25     26.19 o
 -10   0   2     2328.12     2451.91     67.74 o
  -9   0   2      177.25      201.19      5.74 o
  -8   0   2        1.68       15.40      1.60 o
  -7   0   2      874.03      796.81     15.71 o
  -6   0   2       32.29       41.35      1.44 o
  -5   0   2     1533.72     1538.13     35.08 o
  -4   0   2       71.11       87.94      1.78 o
  -3   0   2     4101.25     4019.50     55.56 o
  -2   0   2    12167.21    11015.09    227.84 o
  -1   0   2     7713.90     7306.19     84.60 o
   0   0   2     1973.59     1877.81     41.89 o
   1   0   2      472.52      548.27     11.12 o
   2   0   2    15699.26    15080.13    295.47 o
   3   0   2    20757.92    20739.22    662.68 o
   4   0   2    53321.72    49550.14   1221.09 o
   5   0   2    15199.11    15018.63    279.91 o
   6   0   2     8697.20     8088.10    129.19 o
   7   0   2      216.53      160.86      4.66 o
   8   0   2      737.76      720.02     22.33 o
   9   0   2     3839.93     3611.75    101.99 o
  10   0   2      336.57      360.77     13.19 o
  11   0   2      755.37      699.72     22.83 o
  12   0   2       42.98       47.19      4.57 o
  13   0   2        8.84        6.60      3.04 o
  14   0   2        9.94       15.73      3.55 o
  15   0   2       48.46       47.70      5.58 o
  16   0   2       57.48       39.07      5.58 o
  17   0   2        3.67        1.52      3.55 o
  18   0   2       24.19       15.22      5.07 o
  19   0   2        9.39        9.13      4.57 o
  20   0   2        6.33       10.66      5.07 o
  21   0   2       27.02       32.98      7.10 o
  22   0   2        2.83        4.06      5.58 o
 -22   1   2        0.00       -3.91      2.60 o
 -21   1   2        5.57        2.61      3.69 o
 -20   1   2        4.23       -0.02      2.39 o
 -19   1   2        1.62       -1.95      3.57 o
 -18   1   2        0.82       -0.55      2.14 o
 -17   1   2      103.50      106.32      4.58 o
 -16   1   2      177.37      194.80      5.95 o
 -15   1   2        8.84        8.78      1.80 o
 -14   1   2       33.54       26.08      2.20 o
 -13   1   2      120.34      110.36      3.28 o
 -12   1   2      153.08      166.13      3.99 o
 -11   1   2        0.26        1.74      1.89 o
 -10   1   2      419.31      406.79      7.59 o
  -9   1   2      280.63      289.68      6.79 o
  -8   1   2      300.34      248.96      4.04 o
  -7   1   2        0.33        1.70      0.52 o
  -6   1   2      625.26      590.51      6.37 o
  -5   1   2      365.47      353.43      3.96 o
  -4   1   2      415.54      410.66      4.18 o
  -3   1   2     3371.71     3126.42     34.79 o
  -2   1   2      652.17      643.49      7.24 o
  -1   1   2      366.49      378.51      4.89 o
   0   1   2     3709.08     3735.93     61.38 o
   1   1   2      432.03      448.96      5.84 o
   2   1   2     1298.76     1318.20     15.19 o
   3   1   2     5595.29     5662.38     64.11 o
   4   1   2      780.78      749.58      8.97 o
   5   1   2       31.40       36.65      1.38 o
   6   1   2      127.32      142.03      3.04 o
   7   1   2      138.25      124.13      2.85 o
   8   1   2      186.71      187.51      5.08 o
   9   1   2       50.99       47.50      2.34 o
  10   1   2        3.81        3.73      1.25 o
  11   1   2       68.96       59.73      4.27 o
  12   1   2       12.75       14.33      1.84 o
  13   1   2        0.61       -1.25      1.49 o
  14   1   2        0.06        0.70      1.64 o
  15   1   2        2.50        1.07      1.71 o
  16   1   2       13.82       14.93      2.34 o
  17   1   2       56.69       48.15      4.47 o
  18   1   2       67.59       66.49      5.02 o
  19   1   2        2.23        2.84      3.55 o
  20   1   2        9.49        9.89      3.59 o
  21   1   2        0.06        2.03      3.59 o
  22   1   2        0.14        3.78      5.84 o
 -22   2   2        1.61        4.86      3.75 o
 -21   2   2        4.75        6.70      4.04 o
 -20   2   2       22.91       23.46      3.41 o
 -19   2   2       19.67       34.66      3.52 o
 -18   2   2      116.32      100.78      4.78 o
 -17   2   2      187.66      202.91      7.40 o
 -16   2   2       83.71       97.10      4.39 o
 -15   2   2      206.05      208.25      5.95 o
 -14   2   2       16.82       15.03      2.95 o
 -13   2   2       72.20       68.35      3.31 o
 -12   2   2       10.37        6.50      1.64 o
 -11   2   2       11.30        8.37      1.97 o
 -10   2   2       10.98        4.29      1.74 o
  -9   2   2       50.00       41.08      1.89 o
  -8   2   2      308.90      257.09      4.34 o
  -7   2   2        1.10        0.63      0.66 o
  -6   2   2      344.56      315.35      4.88 o
  -5   2   2      108.96      129.51      2.24 o
  -4   2   2      326.43      343.58      4.08 o
  -3   2   2     1172.62     1184.41     12.33 o
  -2   2   2     1197.29     1262.11     17.04 o
  -1   2   2      239.74      266.01      3.85 o
   0   2   2        0.00        3.10      0.80 o
   1   2   2     6538.34     6340.36     78.69 o
   2   2   2      643.78      625.25      7.09 o
   3   2   2      735.60      595.47      6.87 o
   4   2   2        5.62        0.20      0.87 o
   5   2   2      283.22      281.70      4.88 o
   6   2   2        4.30       -1.14      0.76 o
   7   2   2       36.02       53.80      2.09 o
   8   2   2      287.44      292.67      6.25 o
   9   2   2      332.29      378.36      7.71 o
  10   2   2        1.89        1.01      1.25 o
  11   2   2      222.07      215.40      5.37 o
  12   2   2       34.53       39.79      2.72 o
  13   2   2       13.46       12.21      2.02 o
  14   2   2        2.48        2.09      1.71 o
  15   2   2       63.87       58.39      3.52 o
  16   2   2       58.60       54.40      3.61 o
  17   2   2       50.74       56.36      4.42 o
  18   2   2       16.51       13.79      2.89 o
  19   2   2       24.07       26.40      3.41 o
  20   2   2        1.10       -1.50      2.72 o
  21   2   2        1.92        1.78      3.59 o
 -21   3   2        0.73        4.24      3.90 o
 -20   3   2       68.98       66.70      6.34 o
 -19   3   2      273.03      298.65      8.50 o
 -18   3   2       62.09       78.13      4.78 o
 -17   3   2      142.42      153.31      5.84 o
 -16   3   2      194.47      209.88      7.85 o
 -15   3   2        8.86       10.96      2.19 o
 -14   3   2        6.24        6.69      1.83 o
 -13   3   2       18.76       16.91      2.01 o
 -12   3   2        0.02        0.78      1.38 o
 -11   3   2        8.68        6.08      1.42 o
 -10   3   2       39.64       35.09      2.10 o
  -9   3   2      198.04      206.02      4.07 o
  -8   3   2      422.84      466.41      7.29 o
  -7   3   2      128.52      136.44      3.15 o
  -6   3   2      383.77      403.95      6.38 o
  -5   3   2     2819.55     3282.74     38.82 o
  -4   3   2     1467.49     1791.49     21.66 o
  -3   3   2        1.77       -0.43      0.74 o
  -2   3   2      182.63      191.81      3.26 o
  -1   3   2      499.63      539.32      6.55 o
   0   3   2      200.02      194.32      3.01 o
   1   3   2     1242.36     1279.08     15.56 o
   2   3   2      161.45      175.48      2.92 o
   3   3   2      188.50      216.74      5.08 o
   4   3   2      232.30      257.25      4.26 o
   5   3   2      281.23      295.19      4.76 o
   6   3   2        0.24        1.01      0.79 o
   7   3   2      140.92      158.88      4.25 o
   8   3   2      185.75      187.89      4.78 o
   9   3   2      242.60      285.39      6.54 o
  10   3   2      369.08      389.15      9.08 o
  11   3   2       11.78       15.01      2.34 o
  12   3   2       60.37       54.98      3.20 o
  13   3   2      369.39      368.10      8.39 o
  14   3   2        8.87       14.05      2.91 o
  15   3   2       10.10       12.11      2.97 o
  16   3   2        2.41        2.76      3.16 o
  17   3   2       18.58       17.65      2.90 o
  18   3   2        2.71       -0.43      2.43 o
  19   3   2        0.05        1.78      2.60 o
  20   3   2        0.19        0.70      3.06 o
 -19   4   2       42.55       38.01      5.19 o
 -18   4   2        4.49        4.52      3.53 o
 -17   4   2        3.63        5.56      2.90 o
 -16   4   2       57.76       53.88      4.40 o
 -15   4   2       20.28       16.66      2.47 o
 -14   4   2        0.21        1.26      2.27 o
 -13   4   2        0.64        0.99      1.75 o
 -12   4   2        0.41       -1.41      1.49 o
 -11   4   2        2.53        1.18      1.58 o
 -10   4   2        0.46       -0.58      1.38 o
  -9   4   2        5.90        5.56      1.49 o
  -8   4   2       26.04       30.24      2.93 o
  -7   4   2      104.18       92.13      2.70 o
  -6   4   2       50.72       37.90      3.59 o
  -5   4   2       36.90       37.09      1.73 o
  -4   4   2       12.06       25.52      1.45 o
  -3   4   2       77.68       80.54      2.68 o
  -2   4   2      256.80      274.33      4.48 o
  -1   4   2       73.99       65.50      3.08 o
   0   4   2     1482.57     1591.31     18.02 o
   1   4   2       67.67       81.79      2.14 o
   2   4   2       42.40       46.18      2.12 o
   3   4   2       72.43       67.48      3.22 o
   4   4   2        1.21        2.85      1.67 o
   5   4   2        8.21        5.35      1.11 o
   6   4   2       20.97       20.62      1.63 o
   7   4   2      103.22       97.45      3.10 o
   8   4   2        3.76        2.85      1.32 o
   9   4   2       92.64       75.12      3.30 o
  10   4   2        1.28        0.68      1.44 o
  11   4   2       18.82       24.06      2.26 o
  12   4   2      100.62       98.67      4.10 o
  13   4   2        0.82        2.19      1.83 o
  14   4   2       37.94       46.27      2.97 o
  15   4   2        0.08       -1.15      2.09 o
  16   4   2       70.82       76.13      4.25 o
  17   4   2        0.08       -3.52      2.34 o
  18   4   2        0.81        1.26      2.60 o
  19   4   2        0.60        1.52      2.82 o
 -17   5   2        2.19        2.94      3.53 o
 -16   5   2        0.00        2.08      3.81 o
 -15   5   2       26.30       31.50      4.08 o
 -14   5   2        1.24        2.01      2.60 o
 -13   5   2       54.71       57.77      4.10 o
 -12   5   2       14.29       16.30      2.72 o
 -11   5   2       20.27       18.74      2.88 o
 -10   5   2       32.00       27.10      3.21 o
  -9   5   2       78.97       72.73      3.47 o
  -8   5   2        5.15        5.70      1.75 o
  -7   5   2       43.72       40.41      2.57 o
  -6   5   2        0.05       -0.42      2.00 o
  -5   5   2       36.58       32.78      4.03 o
  -4   5   2      495.05      505.43      9.05 o
  -3   5   2        2.44       -2.78      2.51 o
  -2   5   2      289.25      270.54      8.18 o
  -1   5   2        0.05       -2.89      1.93 o
   0   5   2     1380.06     1367.84     18.95 o
   1   5   2      229.29      222.25      4.92 o
   2   5   2      310.08      298.93      9.04 o
   3   5   2      427.00      405.41     10.41 o
   4   5   2        9.90       12.63      2.28 o
   5   5   2       49.76       44.41      3.08 o
   6   5   2        0.28        0.27      2.19 o
   7   5   2       26.32       23.16      2.15 o
   8   5   2      158.50      164.85      5.05 o
   9   5   2        0.02       -0.57      1.63 o
  10   5   2       21.55       19.50      2.26 o
  11   5   2        4.95        5.91      1.96 o
  12   5   2       88.25       86.96      3.84 o
  13   5   2        9.28        8.07      2.21 o
  14   5   2        9.67       10.61      2.47 o
  15   5   2        4.82        7.57      2.82 o
  16   5   2       12.87       15.80      3.12 o
  17   5   2       28.34       27.35      7.86 o
 -15   6   2        9.51       10.63      4.11 o
 -14   6   2       97.21      109.49     15.22 o
 -13   6   2        0.02        4.44      2.99 o
 -12   6   2        6.05       10.20      3.12 o
 -11   6   2        1.64       -0.58      2.60 o
 -10   6   2      115.71       98.25      5.37 o
  -9   6   2       60.52       54.80      4.17 o
  -8   6   2       80.73       72.49      4.49 o
  -7   6   2      121.23      116.02      7.10 o
  -6   6   2       41.83       50.59      4.66 o
  -5   6   2       10.59       12.20      3.39 o
  -4   6   2       19.45       25.62      2.52 o
  -3   6   2       38.06       42.33      4.25 o
  -2   6   2      114.22      118.30      9.45 o
  -1   6   2       92.95      118.52      9.37 o
   0   6   2      354.32      349.74      7.17 o
   1   6   2      340.60      310.04      6.15 o
   2   6   2        3.05        1.97      2.50 o
   3   6   2      193.83      177.11      5.05 o
   4   6   2      206.64      220.50      5.69 o
   5   6   2      222.37      213.44     12.43 o
   6   6   2        1.06        9.35      5.58 o
   7   6   2      212.62      224.68      8.43 o
   8   6   2      156.47      176.58      6.14 o
   9   6   2        0.01        6.00      2.60 o
  10   6   2        1.82        5.92      2.79 o
  11   6   2        3.50        4.19      3.39 o
  12   6   2        3.31        0.96      3.39 o
  13   6   2        1.24        3.98      3.39 o
  14   6   2        2.15        1.52      4.57 o
 -11   7   2       36.00       31.97      7.10 o
 -10   7   2        2.71       -2.08      2.82 o
  -9   7   2        9.07        6.19      3.75 o
  -8   7   2        3.15        0.29      3.39 o
  -7   7   2       10.40        4.57      3.23 o
  -6   7   2       11.99        8.56      2.72 o
  -5   7   2        6.39        5.94      2.50 o
  -4   7   2        1.59       -1.43      2.23 o
  -3   7   2        1.79        5.05      2.43 o
  -2   7   2        1.68       -0.53      2.99 o
  -1   7   2        3.75       -0.61      2.20 o
   0   7   2       12.12       10.58      2.89 o
   1   7   2       48.77       46.93      3.81 o
   2   7   2        3.79        4.63      2.50 o
   3   7   2       28.59       36.60      3.52 o
   4   7   2       62.90       67.60      4.49 o
   5   7   2       10.67       14.06      2.90 o
   6   7   2       48.05       45.86      4.83 o
   7   7   2       35.26       25.37      6.09 o
   8   7   2        0.29        2.03      4.57 o
   9   7   2       23.90       23.85      6.09 o
  10   7   2        1.47        1.01      4.57 o
  -2   8   2       17.13       20.44      4.57 o
  -1   8   2       14.12       20.42      4.26 o
   0   8   2        5.64        0.53      3.39 o
   1   8   2        6.16        2.62      3.39 o
   2   8   2        1.89       -1.27      3.81 o
 -22   1   3        2.05        0.21      2.72 o
 -21   1   3        5.93        2.93      2.69 o
 -20   1   3        7.91        4.92      2.60 o
 -19   1   3        0.06       -3.30      2.23 o
 -18   1   3       57.82       60.36      3.23 o
 -17   1   3       45.93       44.42      2.91 o
 -16   1   3       41.65       34.87      2.57 o
 -15   1   3      395.52      406.76      7.73 o
 -14   1   3       26.21       30.28      2.21 o
 -13   1   3      186.58      173.49      4.25 o
 -12   1   3      128.53      128.23      4.76 o
 -11   1   3       34.14       39.64      4.03 o
 -10   1   3      465.02      507.89      7.40 o
  -9   1   3      593.72      549.19      7.80 o
  -8   1   3      972.35     1093.21     14.39 o
  -7   1   3        0.04        0.37      0.49 o
  -6   1   3      119.79      101.22      1.91 o
  -5   1   3       12.38       16.51      0.59 o
  -4   1   3     2079.45     2074.03     30.21 o
  -3   1   3       78.82       65.79      1.14 o
  -2   1   3       27.70       39.06      1.18 o
  -1   1   3      128.22      116.53      2.17 o
   0   1   3       36.59       36.46      2.53 o
   1   1   3     1645.18     1559.67     25.59 o
   2   1   3       41.50       29.85      1.16 o
   3   1   3     3476.20     3483.59     43.34 o
   4   1   3     1364.56     1365.10     17.42 o
   5   1   3      294.49      277.89      5.46 o
   6   1   3      807.29      771.45     11.61 o
   7   1   3     7455.57     7341.18    101.80 o
   8   1   3      261.30      285.38      6.15 o
   9   1   3       24.90       22.61      3.76 o
  10   1   3       47.05       50.05      2.64 o
  11   1   3      145.80      149.13      4.29 o
  12   1   3        3.35        0.25      1.79 o
  13   1   3        4.90        4.88      2.54 o
  14   1   3        0.39       -2.69      1.79 o
  15   1   3       13.39       10.91      2.87 o
  16   1   3        0.36        0.51      2.51 o
  17   1   3        5.21        7.19      8.63 o
  18   1   3       21.58       21.64      3.59 o
  19   1   3        0.02       -2.28      2.87 o
  20   1   3        6.02        2.19      3.39 o
  21   1   3       15.93       18.04      4.11 o
 -21   2   3        1.83        2.46      3.39 o
 -20   2   3       12.72       12.99      4.83 o
 -19   2   3       34.80       27.62      3.31 o
 -18   2   3       13.89       16.00      2.93 o
 -17   2   3        5.66        5.07      2.34 o
 -16   2   3        0.03        3.77      2.14 o
 -15   2   3      209.93      220.59      6.25 o
 -14   2   3        5.48        4.92      1.88 o
 -13   2   3        7.62        5.58      1.76 o
 -12   2   3       63.80       59.71      3.12 o
 -11   2   3        0.17       -0.07      1.25 o
 -10   2   3       50.36       44.63      1.84 o
  -9   2   3      177.30      186.40      3.58 o
  -8   2   3       46.67       36.95      1.99 o
  -7   2   3      286.49      230.01      3.92 o
  -6   2   3      272.12      308.46      4.87 o
  -5   2   3     1586.88     1662.18     19.60 o
  -4   2   3      381.59      435.23      5.82 o
  -3   2   3      756.07      773.12      8.95 o
  -2   2   3     1532.31     1567.50     18.83 o
  -1   2   3      472.99      473.16      6.73 o
   0   2   3       50.48       52.45      1.34 o
   1   2   3       91.02       87.04      2.06 o
   2   2   3      957.23      932.40     12.02 o
   3   2   3       76.01       74.32      2.51 o
   4   2   3      612.77      637.92      9.69 o
   5   2   3        7.70        1.66      0.81 o
   6   2   3       88.28       80.51      2.34 o
   7   2   3      207.22      207.53      4.12 o
   8   2   3       90.75       93.77      3.20 o
   9   2   3        5.87        6.26      1.46 o
  10   2   3       48.19       51.80      2.72 o
  11   2   3       53.69       55.29      3.58 o
  12   2   3      112.49      116.59      4.08 o
  13   2   3       29.96       25.29      2.43 o
  14   2   3       52.85       44.35      3.12 o
  15   2   3       20.39       17.86      2.43 o
  16   2   3        3.66        3.55      2.51 o
  17   2   3        0.00        4.90      2.34 o
  18   2   3        0.13       -0.51      3.55 o
  19   2   3        0.75       -0.51      3.23 o
  20   2   3       12.72       12.94      3.95 o
  21   2   3        5.35        7.37      5.07 o
 -21   3   3        5.18        5.84      3.95 o
 -20   3   3        0.40        6.09      3.53 o
 -19   3   3        9.52       16.75      3.95 o
 -18   3   3       20.98       29.19      3.58 o
 -17   3   3        9.24       14.45      2.56 o
 -16   3   3       48.24       59.28      3.48 o
 -15   3   3      218.62      231.69      6.82 o
 -14   3   3        0.38        2.23      1.89 o
 -13   3   3       63.64       74.14      3.40 o
 -12   3   3      256.79      241.77      5.79 o
 -11   3   3       24.31       31.49      2.12 o
 -10   3   3       48.21       42.90      2.01 o
  -9   3   3        2.50        5.74      1.05 o
  -8   3   3        0.17       -0.45      0.82 o
  -7   3   3       62.77       55.35      2.01 o
  -6   3   3        3.28        4.02      0.84 o
  -5   3   3      187.84      188.90      3.32 o
  -4   3   3       49.48       63.55      1.91 o
  -3   3   3        0.02        2.01      1.55 o
  -2   3   3      208.03      187.73      4.91 o
  -1   3   3     2279.62     2285.39     29.62 o
   0   3   3       11.19        6.95      0.98 o
   1   3   3     3465.49     3403.78     43.29 o
   2   3   3      278.91      228.65      5.33 o
   3   3   3      367.64      375.20      5.66 o
   4   3   3      264.98      235.56      3.94 o
   5   3   3      144.00      137.12      2.84 o
   6   3   3       55.55       57.83      2.18 o
   7   3   3      109.20      116.19      3.07 o
   8   3   3       60.22       61.06      2.90 o
   9   3   3      166.37      195.65      5.15 o
  10   3   3       43.84       31.88      2.43 o
  11   3   3        4.07        3.51      1.71 o
  12   3   3       18.06       14.52      2.23 o
  13   3   3       27.37       20.35      2.43 o
  14   3   3        4.25        7.10      2.23 o
  15   3   3        1.18        3.60      2.14 o
  16   3   3        0.47        0.90      2.14 o
  17   3   3       70.53       69.98      6.81 o
  18   3   3        1.21        3.09      2.62 o
  19   3   3        0.77       -2.60      2.43 o
  20   3   3        0.07       -3.03      2.72 o
 -19   4   3        0.57        0.68      3.75 o
 -18   4   3      117.27      121.06      6.99 o
 -17   4   3        0.25        0.03      2.90 o
 -16   4   3      112.80      106.75      5.57 o
 -15   4   3        0.02       -3.37      2.60 o
 -14   4   3       60.22       55.79      3.98 o
 -13   4   3        8.10        7.16      2.06 o
 -12   4   3       42.31       40.57      2.73 o
 -11   4   3       19.26       22.61      2.16 o
 -10   4   3       45.97       35.93      2.38 o
  -9   4   3       17.40       14.66      1.55 o
  -8   4   3        0.09        1.34      1.08 o
  -7   4   3        0.46        1.33      1.08 o
  -6   4   3        8.07        7.82      1.11 o
  -5   4   3       32.78       36.63      1.62 o
  -4   4   3        3.15        3.64      0.97 o
  -3   4   3        0.04       -1.20      1.39 o
  -2   4   3      284.96      326.85      4.98 o
  -1   4   3      283.36      299.25      4.68 o
   0   4   3        0.59        0.88      0.95 o
   1   4   3      207.55      240.00      3.68 o
   2   4   3       58.08       73.83      3.07 o
   3   4   3        1.43        2.79      1.68 o
   4   4   3       54.42       60.35      2.53 o
   5   4   3       33.22       42.50      1.88 o
   6   4   3       57.58       53.90      2.20 o
   7   4   3      163.27      154.87      3.84 o
   8   4   3        0.60        1.02      1.31 o
   9   4   3       51.74       57.69      3.49 o
  10   4   3        0.09        0.17      1.58 o
  11   4   3        4.32        4.30      1.70 o
  12   4   3       32.52       38.24      2.65 o
  13   4   3       12.74       13.86      2.21 o
  14   4   3        2.90        0.44      1.96 o
  15   4   3       72.53       76.70      4.39 o
  16   4   3        6.81        7.18      2.60 o
  17   4   3       21.68       21.28      3.20 o
  18   4   3        1.90       -1.52      3.23 o
 -17   5   3        4.83        8.43      4.11 o
 -16   5   3       10.08        9.89      3.95 o
 -15   5   3       20.05       20.78      3.49 o
 -14   5   3       30.46       31.90      3.70 o
 -13   5   3        2.36        2.52      3.47 o
 -12   5   3       11.02       10.70      2.72 o
 -11   5   3        0.37       -1.29      2.23 o
 -10   5   3        0.39        5.42      2.23 o
  -9   5   3       23.31       20.84      2.72 o
  -8   5   3       63.58       58.49      3.37 o
  -7   5   3      113.20      106.91      3.92 o
  -6   5   3      293.46      307.47      6.59 o
  -5   5   3        1.91        5.13      1.81 o
  -4   5   3       73.93       78.89      3.22 o
  -3   5   3       49.57       59.35      2.79 o
  -2   5   3       38.38       41.74      2.57 o
  -1   5   3      117.07      104.38      3.54 o
   0   5   3       95.92       79.48      4.05 o
   1   5   3      425.07      437.53      6.53 o
   2   5   3        1.17        8.11      1.52 o
   3   5   3      635.40      618.34     10.50 o
   4   5   3      319.13      330.14      7.57 o
   5   5   3       71.36       72.13      7.08 o
   6   5   3       22.71       25.62      2.64 o
   7   5   3        5.23        3.20      1.68 o
   8   5   3       80.26       77.60      4.54 o
   9   5   3        9.05       14.16      1.93 o
  10   5   3       29.34       24.77      2.40 o
  11   5   3        6.54        5.81      1.96 o
  12   5   3        0.27        1.36      2.31 o
  13   5   3       18.11       24.66      4.14 o
  14   5   3        3.63        3.38      2.43 o
  15   5   3       17.19       23.51      4.26 o
  16   5   3        0.77       -1.78      3.81 o
 -15   6   3        1.92       10.41      4.11 o
 -14   6   3       33.71       32.45      4.83 o
 -13   6   3        9.16        4.98      3.75 o
 -12   6   3       26.66       28.86      3.79 o
 -11   6   3        9.63       14.12      3.12 o
 -10   6   3       25.45       31.88      3.70 o
  -9   6   3        9.01       10.40      3.81 o
  -8   6   3       35.13       37.21      3.61 o
  -7   6   3      117.57       94.84      6.27 o
  -6   6   3      239.45      233.72      8.78 o
  -5   6   3       24.92       22.36      2.90 o
  -4   6   3        1.47       -0.81      3.18 o
  -3   6   3      183.34      161.53      8.17 o
  -2   6   3       68.74       57.72      3.87 o
  -1   6   3       11.03        7.98      2.53 o
   0   6   3        0.05        2.98      3.12 o
   1   6   3      340.82      348.79     10.93 o
   2   6   3      163.58      161.54      5.73 o
   3   6   3       97.85      111.38      5.20 o
   4   6   3      156.03      148.04      5.50 o
   5   6   3       66.16       71.60      5.33 o
   6   6   3        1.22       12.41      4.31 o
   7   6   3      161.66      178.82      7.51 o
   8   6   3      145.83      160.60      7.15 o
   9   6   3       53.21       56.83      4.98 o
  10   6   3       92.34       97.05      6.27 o
  11   6   3       51.29       55.83      5.35 o
  12   6   3       45.10       48.25      5.02 o
  13   6   3        8.13        4.54      3.39 o
  14   6   3        2.69        1.67      3.75 o
 -11   7   3        2.50       -0.72      3.75 o
 -10   7   3        0.03       -4.70      3.39 o
  -9   7   3        1.77        1.67      3.53 o
  -8   7   3        0.64       -0.05      3.39 o
  -7   7   3        6.86        1.88      2.50 o
  -6   7   3        0.00       -2.42      2.31 o
  -5   7   3       29.72       30.97      3.41 o
  -4   7   3       12.26       18.29      3.02 o
  -3   7   3        0.35        2.62      2.31 o
  -2   7   3       52.74       47.76      3.87 o
  -1   7   3        1.19        0.66      2.39 o
   0   7   3       32.76       28.79      3.28 o
   1   7   3        9.25       11.95      2.72 o
   2   7   3        0.77       -1.69      2.34 o
   3   7   3        9.03        6.68      2.60 o
   4   7   3        4.38        3.59      3.24 o
   5   7   3        0.74        3.65      2.53 o
   6   7   3       16.82       22.46      3.56 o
   7   7   3      107.70       92.85      6.57 o
   8   7   3       23.37       24.32      4.47 o
   9   7   3       18.47       16.74      5.58 o
  10   7   3       27.61       33.49      6.60 o
 -22   0   4        2.25        0.34      3.17 o
 -21   0   4       56.14       61.71      5.19 o
 -20   0   4        3.75        0.76      2.87 o
 -19   0   4        1.83        2.91      2.67 o
 -18   0   4        1.80       -1.01      2.67 o
 -17   0   4      118.45      125.01      6.34 o
 -16   0   4        1.29       -0.55      2.31 o
 -15   0   4      173.07      160.77      6.10 o
 -14   0   4      112.63      110.22      5.02 o
 -13   0   4       82.85       89.91      4.31 o
 -12   0   4       67.90       65.49      3.59 o
 -11   0   4       68.11       74.21      3.59 o
 -10   0   4       59.36       56.17      3.03 o
  -9   0   4     4093.64     4554.22     73.53 o
  -8   0   4      469.64      528.42     10.72 o
  -7   0   4    15897.92    17155.37    274.40 o
  -6   0   4      319.78      327.54      6.15 o
  -5   0   4     1416.09     1356.77     19.34 o
  -4   0   4      136.73      160.41      3.71 o
  -3   0   4     1132.71     1203.69     17.00 o
  -2   0   4      940.04      905.36     11.56 o
  -1   0   4        7.86        5.49      0.80 o
   0   0   4      100.93       61.32      1.52 o
   1   0   4      174.03      149.77      3.59 o
   2   0   4      763.61      661.39     25.62 o
   3   0   4     1036.45     1372.14     43.38 o
   4   0   4     2118.84     2137.72     60.38 o
   5   0   4     1362.50     1347.68     39.07 o
   6   0   4     1416.17     1267.51     37.04 o
   7   0   4      474.84      451.17     10.76 o
   8   0   4    10550.49    10583.58    293.28 o
   9   0   4        1.51        2.54      3.04 o
  10   0   4       14.69        9.13      3.04 o
  11   0   4        1.28       -1.52      2.54 o
  12   0   4      223.98      194.85      9.13 o
  13   0   4      115.63      106.56      7.10 o
  14   0   4       58.64       57.84      6.09 o
  15   0   4        8.75        5.07      3.55 o
  16   0   4       15.67       32.47      5.07 o
  17   0   4        3.13       -0.51      3.55 o
  18   0   4        1.59        1.52      4.57 o
  19   0   4       10.93        5.07      4.57 o
  20   0   4        3.45       10.66      5.58 o
  21   0   4        3.31       -1.52      5.07 o
 -22   1   4        1.75       -2.09      3.17 o
 -21   1   4       14.33       20.71      4.52 o
 -20   1   4       16.16       10.74      2.93 o
 -19   1   4        0.25        0.96      1.80 o
 -18   1   4       11.63       13.17      2.20 o
 -17   1   4       30.62       35.68      2.65 o
 -16   1   4      119.39      117.19      5.05 o
 -15   1   4       96.22       90.99      3.42 o
 -14   1   4       67.43       68.05      2.91 o
 -13   1   4        0.01        2.74      2.12 o
 -12   1   4      168.37      155.80      3.93 o
 -11   1   4      105.81      122.27      3.16 o
 -10   1   4        0.09       -0.53      0.71 o
  -9   1   4      146.12      160.73      3.34 o
  -8   1   4       11.28       10.03      0.98 o
  -7   1   4      965.58     1129.84     12.61 o
  -6   1   4      987.06     1051.84     10.96 o
  -5   1   4        2.49        0.15      0.46 o
  -4   1   4      347.32      374.46      4.25 o
  -3   1   4      131.28      140.48      1.93 o
  -2   1   4       44.35       31.24      0.98 o
  -1   1   4       25.99       10.56      0.91 o
   0   1   4     2846.45     2735.88     39.25 o
   1   1   4      490.61      457.15      8.17 o
   2   1   4        0.04        0.66      0.62 o
   3   1   4      102.11       99.65      2.09 o
   4   1   4      807.14      877.95     12.81 o
   5   1   4      792.69      881.00     15.04 o
   6   1   4      664.13      685.18     12.11 o
   7   1   4     1752.60     1678.23     29.95 o
   8   1   4      388.18      378.95      7.71 o
   9   1   4       11.37       17.45      3.55 o
  10   1   4       82.68       82.65      4.11 o
  11   1   4       36.70       28.34      3.03 o
  12   1   4        9.45        5.97      2.31 o
  13   1   4        4.68        4.45      2.31 o
  14   1   4        0.82        0.16      2.31 o
  15   1   4        4.61        4.06      2.54 o
  16   1   4        2.22        1.78      2.51 o
  17   1   4        0.01       -3.77      2.51 o
  18   1   4        0.20        2.54      2.87 o
  19   1   4        4.65        3.21      5.33 o
  20   1   4        0.54       -1.52      3.23 o
  21   1   4        5.77        4.31      3.59 o
 -21   2   4        9.63        8.55      3.75 o
 -20   2   4        5.97        3.30      3.30 o
 -19   2   4        7.90       11.86      3.55 o
 -18   2   4       28.98       29.67      3.31 o
 -17   2   4       28.14       28.91      3.02 o
 -16   2   4      126.45      131.69      5.07 o
 -15   2   4       25.85       23.77      2.72 o
 -14   2   4      357.46      382.31      8.58 o
 -13   2   4       60.78       60.07      2.88 o
 -12   2   4       24.04       34.17      2.21 o
 -11   2   4      178.37      148.57      3.39 o
 -10   2   4       11.18        9.28      1.14 o
  -9   2   4       19.43       28.67      1.52 o
  -8   2   4      254.89      224.27      3.92 o
  -7   2   4        7.50        6.78      0.84 o
  -6   2   4       28.13       36.09      2.36 o
  -5   2   4      253.42      297.59      4.25 o
  -4   2   4        0.97        0.67      0.69 o
  -3   2   4      209.09      137.64      3.36 o
  -2   2   4      479.18      526.68      8.93 o
  -1   2   4     4588.62     4561.14     75.71 o
   0   2   4     2128.81     1863.46     31.86 o
   1   2   4       92.38       81.67      5.86 o
   2   2   4     1303.01     1259.67     18.00 o
   3   2   4      324.40      322.40      5.24 o
   4   2   4      433.36      428.48      6.76 o
   5   2   4      261.30      252.04      4.54 o
   6   2   4        8.45       10.25      1.06 o
   7   2   4      935.71      898.33     13.63 o
   8   2   4       53.37       49.33      2.74 o
   9   2   4       39.66       44.24      2.50 o
  10   2   4      338.92      356.49      7.61 o
  11   2   4       11.43       11.95      1.94 o
  12   2   4       11.14       14.60      4.28 o
  13   2   4      106.82       95.70      3.98 o
  14   2   4        0.49        1.41      2.31 o
  15   2   4       11.31       11.12      3.30 o
  16   2   4        3.93        1.56      2.67 o
  17   2   4        5.18        5.22      3.03 o
  18   2   4        3.77        1.97      3.03 o
  19   2   4        0.04        0.56      3.17 o
  20   2   4        2.68        1.18      3.39 o
 -20   3   4       24.76       25.34      4.57 o
 -19   3   4      111.83      114.14      6.79 o
 -18   3   4      103.68      101.83      6.43 o
 -17   3   4       25.66       26.19      3.90 o
 -16   3   4      224.44      225.64      8.33 o
 -15   3   4     1041.10     1073.82     17.66 o
 -14   3   4      197.53      219.30      5.75 o
 -13   3   4      264.11      251.84      7.94 o
 -12   3   4       99.26      102.90      3.71 o
 -11   3   4       40.44       42.34      2.11 o
 -10   3   4        7.64        5.98      1.20 o
  -9   3   4        4.07        5.68      1.05 o
  -8   3   4       24.43       27.33      1.61 o
  -7   3   4       14.87       23.57      1.35 o
  -6   3   4      106.81      102.86      2.60 o
  -5   3   4      515.82      512.00      7.89 o
  -4   3   4       47.72       53.58      3.22 o
  -3   3   4      407.27      470.12      7.32 o
  -2   3   4     1208.08     1297.85     19.60 o
  -1   3   4     2219.75     2617.02     33.69 o
   0   3   4      110.60      143.18      3.06 o
   1   3   4      713.99      709.56     10.10 o
   2   3   4      419.02      480.23      8.94 o
   3   3   4       32.52       44.86      1.78 o
   4   3   4      303.13      297.48      6.88 o
   5   3   4      463.40      489.63      7.15 o
   6   3   4      111.95      115.50      2.64 o
   7   3   4       28.14       31.48      1.87 o
   8   3   4       15.83       21.51      1.90 o
   9   3   4        0.01        0.78      1.55 o
  10   3   4      179.09      196.90      5.87 o
  11   3   4      283.65      295.05      7.12 o
  12   3   4        8.91       10.52      2.84 o
  13   3   4      105.99      110.78      5.90 o
  14   3   4       17.43       16.94      2.53 o
  15   3   4       42.42       38.74      3.20 o
  16   3   4       31.41       26.19      3.02 o
  17   3   4       14.09       10.95      4.83 o
  18   3   4        0.03        1.01      3.23 o
  19   3   4        0.65        1.47      3.81 o
 -19   4   4        0.54       -0.25      3.53 o
 -18   4   4        0.11        1.60      3.53 o
 -17   4   4      104.39      112.15      7.61 o
 -16   4   4       24.73       25.35      3.61 o
 -15   4   4        0.60       -0.11      2.60 o
 -14   4   4        0.31        0.00      2.64 o
 -13   4   4      316.35      312.62      8.59 o
 -12   4   4       17.67       14.29      2.93 o
 -11   4   4        0.71        0.43      1.75 o
 -10   4   4       66.98       70.19      3.20 o
  -9   4   4       12.61       11.34      1.75 o
  -8   4   4        6.70        5.38      1.20 o
  -7   4   4        4.49        2.58      1.00 o
  -6   4   4       27.71       30.46      1.69 o
  -5   4   4       64.74       63.80      2.66 o
  -4   4   4       98.03      108.98      3.35 o
  -3   4   4      180.85      142.72      5.35 o
  -2   4   4       29.89       50.08      2.22 o
  -1   4   4        5.43        8.53      1.35 o
   0   4   4       43.08       43.65      1.91 o
   1   4   4       73.99       77.96      2.86 o
   2   4   4      408.80      406.68      6.87 o
   3   4   4      263.77      247.21      4.82 o
   4   4   4      423.03      418.94      7.27 o
   5   4   4        8.47       10.52      1.16 o
   6   4   4      147.09      144.73      3.32 o
   7   4   4        5.24        2.23      1.21 o
   8   4   4       15.38        7.77      1.90 o
   9   4   4       18.95       16.99      1.87 o
  10   4   4       31.88       42.87      4.69 o
  11   4   4       10.23        7.37      1.87 o
  12   4   4       25.60       29.61      3.35 o
  13   4   4        1.56        1.79      2.14 o
  14   4   4        8.13        8.04      2.31 o
  15   4   4       21.08       24.64      4.57 o
  16   4   4        9.06       13.72      3.75 o
  17   4   4       13.03       15.04      3.90 o
  18   4   4        3.68        1.88      3.53 o
 -17   5   4       22.11       22.90     10.15 o
 -16   5   4       14.06       16.16      4.47 o
 -15   5   4       93.94       98.04     13.19 o
 -14   5   4       28.58       24.71      3.70 o
 -13   5   4        0.00        0.00      2.72 o
 -12   5   4        2.89        3.48      2.72 o
 -11   5   4       33.49       34.84      5.82 o
 -10   5   4      227.21      213.08      6.90 o
  -9   5   4        5.12        7.26      2.43 o
  -8   5   4        1.07        1.92      2.14 o
  -7   5   4       81.97       78.40      4.37 o
  -6   5   4       33.73       28.24      2.93 o
  -5   5   4       82.68       66.18      4.83 o
  -4   5   4      119.56      117.92      4.86 o
  -3   5   4        0.10       -1.49      0.99 o
  -2   5   4       71.74       68.23      5.71 o
  -1   5   4       18.82       26.95      1.79 o
   0   5   4      203.13      213.95      4.91 o
   1   5   4        1.55        1.51      1.34 o
   2   5   4        3.05        4.10      1.43 o
   3   5   4      129.61      129.24      3.83 o
   4   5   4      574.69      581.63     11.48 o
   5   5   4      217.40      225.55      6.88 o
   6   5   4      279.56      280.42      5.89 o
   7   5   4      170.51      192.57      5.70 o
   8   5   4        3.29        0.15      2.01 o
   9   5   4       13.27       12.21      2.36 o
  10   5   4        0.88        1.63      2.14 o
  11   5   4       11.00        9.88      2.43 o
  12   5   4        5.24        8.91      3.17 o
  13   5   4        0.81        0.00      5.58 o
  14   5   4        0.09       -3.88      3.04 o
  15   5   4       13.76        9.54      3.75 o
  16   5   4       10.72        8.02      3.75 o
 -14   6   4        1.01       -5.09      3.39 o
 -13   6   4        6.39       -1.62      3.53 o
 -12   6   4        9.56       10.15      3.95 o
 -11   6   4       23.68       24.54      3.58 o
 -10   6   4       86.76       85.95      5.35 o
  -9   6   4       10.19        9.96      3.02 o
  -8   6   4       19.30       26.31      3.41 o
  -7   6   4       15.89       12.05      3.55 o
  -6   6   4      160.25      145.18      7.18 o
  -5   6   4      123.91      132.76      7.13 o
  -4   6   4      176.96      182.45      5.97 o
  -3   6   4       66.24       61.20      3.95 o
  -2   6   4       18.53       14.59      2.69 o
  -1   6   4        1.03       -3.32      2.22 o
   0   6   4        5.81        3.99      2.22 o
   1   6   4       16.02       19.63      2.76 o
   2   6   4       53.70       52.12      3.73 o
   3   6   4       58.68       54.50      4.82 o
   4   6   4       58.44       51.86      3.95 o
   5   6   4      194.10      205.22      9.64 o
   6   6   4        4.88        6.77      5.33 o
   7   6   4       18.15       26.10      4.31 o
   8   6   4       53.43       49.18      4.62 o
   9   6   4       73.34       74.06      5.55 o
  10   6   4        0.28        4.22      3.39 o
  11   6   4       43.53       52.81      5.35 o
  12   6   4       33.84       42.94      4.98 o
  13   6   4        4.83        4.19      3.81 o
 -10   7   4        7.00       -0.25      4.82 o
  -9   7   4        7.52        6.85      3.95 o
  -8   7   4        1.04        1.52      4.82 o
  -7   7   4        2.78        0.09      2.36 o
  -6   7   4        7.46        5.50      2.69 o
  -5   7   4       29.08       37.91      4.99 o
  -4   7   4       32.70       25.37      3.36 o
  -3   7   4       47.30       53.17      3.95 o
  -2   7   4       19.02       26.28      4.28 o
  -1   7   4       58.53       60.55      7.45 o
   0   7   4        8.64        4.21      2.71 o
   1   7   4        0.06       -3.32      2.22 o
   2   7   4        5.18        4.10      2.69 o
   3   7   4        0.56        4.64      2.69 o
   4   7   4       20.12       27.40      3.43 o
   5   7   4       22.80       18.68      3.12 o
   6   7   4       19.57       21.74      3.36 o
   7   7   4        2.01        2.76      2.72 o
   8   7   4       41.73       36.74      4.83 o
   9   7   4        0.09        4.36      7.10 o
 -22   1   5        3.34        4.03      3.53 o
 -21   1   5        0.21        5.19      2.60 o
 -20   1   5       26.97       28.78      3.12 o
 -19   1   5        4.25        6.25      2.06 o
 -18   1   5        3.83        4.33      1.89 o
 -17   1   5       56.22       60.65      3.23 o
 -16   1   5       28.81       35.10      4.25 o
 -15   1   5       45.98       54.21      2.85 o
 -14   1   5       35.16       34.11      2.34 o
 -13   1   5       40.59       34.29      2.09 o
 -12   1   5      161.40      160.79      3.93 o
 -11   1   5       70.83       84.84      2.82 o
 -10   1   5      112.08      120.39      2.57 o
  -9   1   5      864.17      969.10     12.06 o
  -8   1   5       31.13       47.82      1.57 o
  -7   1   5       15.11       21.75      0.94 o
  -6   1   5     4690.38     5064.37     50.22 o
  -5   1   5      161.53      177.50      3.65 o
  -4   1   5      879.49     1025.66     13.44 o
  -3   1   5       68.68       73.93      1.49 o
  -2   1   5        9.85        3.76      0.58 o
  -1   1   5      323.54      320.77      6.43 o
   0   1   5      153.26      147.73      3.88 o
   1   1   5      150.58      155.95      4.02 o
   2   1   5      125.07      132.62      2.96 o
   3   1   5      207.32      251.64      4.17 o
   4   1   5        1.14        2.88      0.88 o
   5   1   5        0.98        1.57      0.95 o
   6   1   5      227.51      210.44      4.78 o
   7   1   5      447.98      469.71      8.97 o
   8   1   5     1420.25     1323.82     27.80 o
   9   1   5        1.71        9.02      2.15 o
  10   1   5      953.16      882.41     19.55 o
  11   1   5      276.73      245.61      7.53 o
  12   1   5      116.41      114.58      5.35 o
  13   1   5       13.93       13.27      2.87 o
  14   1   5        1.10       -2.81      2.31 o
  15   1   5        7.56        8.12      2.87 o
  16   1   5        6.23        4.16      2.67 o
  17   1   5        0.40        2.48      3.03 o
  18   1   5        2.61        0.09      3.03 o
  19   1   5        1.44       -1.97      3.03 o
  20   1   5        0.76        1.50      3.39 o
 -21   2   5        9.55       13.86      5.84 o
 -20   2   5        0.12       -3.96      2.80 o
 -19   2   5       40.70       37.32      4.47 o
 -18   2   5        0.03        6.69      3.03 o
 -17   2   5        1.46        2.52      2.75 o
 -16   2   5      118.37      125.00      4.76 o
 -15   2   5      205.05      218.27      5.69 o
 -14   2   5        6.14        6.18      1.98 o
 -13   2   5       21.30       25.44      1.91 o
 -12   2   5      135.47      133.29      2.98 o
 -11   2   5       22.28       23.38      1.51 o
 -10   2   5       18.48       23.65      1.30 o
  -9   2   5       31.66       40.16      1.54 o
  -8   2   5      109.64      101.99      2.17 o
  -7   2   5       45.66       45.54      1.67 o
  -6   2   5      285.55      287.30      7.16 o
  -5   2   5       62.13       68.47      1.92 o
  -4   2   5      711.10      684.90     11.27 o
  -3   2   5      213.85      241.76      4.97 o
  -2   2   5       64.29       81.45      2.65 o
  -1   2   5     1001.76     1040.25     36.58 o
   0   2   5      438.10      459.04      9.16 o
   1   2   5     1925.95     1845.88     40.05 o
   2   2   5      182.13      191.99      5.58 o
   3   2   5       32.65       29.89      1.85 o
   4   2   5       54.52       59.95      4.08 o
   5   2   5       89.67       73.89      2.50 o
   6   2   5        5.65        2.66      1.52 o
   7   2   5       14.58       19.15      1.71 o
   8   2   5      144.22      140.18      4.08 o
   9   2   5        1.45        2.26      1.95 o
  10   2   5      113.46      116.10      4.98 o
  11   2   5       76.45       71.76      4.47 o
  12   2   5        0.43       -1.41      2.31 o
  13   2   5       35.69       38.77      3.75 o
  14   2   5       23.57       23.89      3.39 o
  15   2   5       14.75       12.58      3.03 o
  16   2   5       30.54       33.47      6.34 o
  17   2   5       14.58       15.89      3.53 o
  18   2   5        0.00       -1.07      3.03 o
  19   2   5        0.00       -3.81      3.23 o
 -20   3   5        0.64        1.42      3.39 o
 -19   3   5       16.27       18.34      3.90 o
 -18   3   5        4.16        4.59      3.39 o
 -17   3   5       36.45       38.16      3.70 o
 -16   3   5        4.26       10.66      2.93 o
 -15   3   5      187.10      192.82      6.64 o
 -14   3   5       47.51       50.06      3.87 o
 -13   3   5        0.20       15.27      2.36 o
 -12   3   5      362.93      353.43      8.34 o
 -11   3   5      243.90      257.78      4.98 o
 -10   3   5       11.08        7.83      1.59 o
  -9   3   5      205.54      220.84      4.29 o
  -8   3   5      170.20      165.88      4.02 o
  -7   3   5      281.92      283.45      5.62 o
  -6   3   5       13.16       15.05      1.39 o
  -5   3   5        0.15       -0.34      0.77 o
  -4   3   5       18.74       15.27      1.42 o
  -3   3   5        1.48        0.70      0.94 o
  -2   3   5       57.61       49.48      2.72 o
  -1   3   5       16.76       12.49      1.84 o
   0   3   5      627.05      660.43     10.38 o
   1   3   5      337.33      322.45      5.25 o
   2   3   5       42.07       44.06      1.94 o
   3   3   5      685.17      691.95     12.37 o
   4   3   5       17.81       21.05      1.54 o
   5   3   5      391.59      394.86      6.69 o
   6   3   5        0.87        3.18      1.09 o
   7   3   5       19.46       18.19      1.52 o
   8   3   5      617.52      669.45     13.33 o
   9   3   5      192.81      219.82      6.79 o
  10   3   5       50.25       57.01      5.90 o
  11   3   5      180.25      214.72      6.12 o
  12   3   5        9.31        9.13      2.20 o
  13   3   5       23.11       33.41      5.58 o
  14   3   5        7.60        3.81      2.87 o
  15   3   5       11.05        7.88      3.03 o
  16   3   5        0.88       -0.51      3.04 o
  17   3   5        2.59       -3.25      3.03 o
  18   3   5        1.67       -0.25      3.23 o
  19   3   5        0.30       -0.69      3.39 o
 -19   4   5        0.21        2.21      3.53 o
 -18   4   5        7.42        8.12      3.95 o
 -17   4   5       23.70       26.29      4.47 o
 -16   4   5        0.02       -1.47      4.06 o
 -15   4   5        7.49        2.39      2.82 o
 -14   4   5      160.51      143.96      6.05 o
 -13   4   5       32.67       25.60      4.96 o
 -12   4   5      628.89      612.43     13.54 o
 -11   4   5       18.90       21.08      3.95 o
 -10   4   5      110.70      114.79      5.05 o
  -9   4   5       27.69       30.03      3.02 o
  -8   4   5        5.36        3.04      1.32 o
  -7   4   5        1.19       -0.30      1.15 o
  -6   4   5       33.84       33.77      2.11 o
  -5   4   5        0.04        2.23      1.15 o
  -4   4   5       41.01       41.22      3.73 o
  -3   4   5       58.90       64.68      2.57 o
  -2   4   5        1.18        2.03      0.96 o
  -1   4   5       59.93       58.36      2.35 o
   0   4   5       19.56       22.65      1.61 o
   1   4   5      153.17      164.75      3.87 o
   2   4   5      235.57      240.61      5.00 o
   3   4   5      223.87      255.60      7.33 o
   4   4   5        1.66        4.43      1.18 o
   5   4   5       25.27       26.58      1.78 o
   6   4   5      122.76      128.71      3.01 o
   7   4   5       16.18        9.99      1.52 o
   8   4   5        2.59        2.28      1.49 o
   9   4   5       29.25       34.13      2.23 o
  10   4   5        1.12        2.69      1.68 o
  11   4   5       77.44       87.23      4.15 o
  12   4   5        7.13        6.22      2.80 o
  13   4   5        0.01       -0.37      2.67 o
  14   4   5        2.15        2.12      3.03 o
  15   4   5        1.79       -1.22      3.03 o
  16   4   5       15.81       10.10      3.53 o
  17   4   5        5.56        4.92      3.53 o
 -17   5   5       27.88       31.45      7.36 o
 -16   5   5       16.93       17.57      4.47 o
 -15   5   5        1.16       -5.15      3.53 o
 -14   5   5        0.40       -2.03      4.82 o
 -13   5   5       24.20       21.05      3.61 o
 -12   5   5        0.60       -3.47      2.53 o
 -11   5   5        2.67        1.13      2.69 o
 -10   5   5       31.24       22.86      3.22 o
  -9   5   5       29.95       34.84      3.61 o
  -8   5   5      104.13       96.17      4.98 o
  -7   5   5       17.75       14.86      2.72 o
  -6   5   5        0.10       -2.37      2.05 o
  -5   5   5       47.40       49.40      4.47 o
  -4   5   5        0.52        0.85      1.58 o
  -3   5   5       70.47       67.49      3.57 o
  -2   5   5       94.01       94.23      3.87 o
  -1   5   5        2.03        1.83      1.58 o
   0   5   5        8.51       12.41      2.15 o
   1   5   5       45.68       41.45      2.95 o
   2   5   5       74.36       76.53      3.87 o
   3   5   5      153.31      170.58      8.39 o
   4   5   5      304.75      306.20      9.02 o
   5   5   5      171.87      163.28      6.57 o
   6   5   5        0.00        4.19      2.80 o
   7   5   5      467.57      450.08     12.14 o
   8   5   5       56.94       60.30      4.75 o
   9   5   5       18.22       23.57      3.53 o
  10   5   5        0.67        3.64      3.81 o
  11   5   5        1.61        0.92      2.80 o
  12   5   5        2.30        4.48      3.03 o
  13   5   5        0.14        1.67      3.03 o
  14   5   5        0.00       -0.69      2.91 o
  15   5   5        0.23        0.56      3.17 o
 -14   6   5        0.20       -1.52      3.75 o
 -13   6   5        0.38       -1.76      3.75 o
 -12   6   5        2.52        5.17      3.90 o
 -11   6   5        1.47       -0.37      3.39 o
 -10   6   5       27.45       25.61      3.70 o
  -9   6   5       70.44       58.38      4.58 o
  -8   6   5       10.73        6.79      2.90 o
  -7   6   5        4.70        1.40      3.03 o
  -6   6   5       13.49       16.19      4.31 o
  -5   6   5       50.59       50.09      3.65 o
  -4   6   5       45.46       56.85      3.73 o
  -3   6   5      216.60      186.61      6.12 o
  -2   6   5      100.47       95.83      4.61 o
  -1   6   5        0.08       -1.47      2.76 o
   0   6   5       18.42       14.71      2.52 o
   1   6   5       12.69        8.11      2.52 o
   2   6   5        9.71        1.96      2.22 o
   3   6   5        4.65        5.94      2.48 o
   4   6   5        0.70       -1.36      2.23 o
   5   6   5       68.60       72.33      5.79 o
   6   6   5       57.93       55.38      4.62 o
   7   6   5      114.41      116.94      6.21 o
   8   6   5        2.29        3.11      2.80 o
   9   6   5       39.70       39.66      4.62 o
  10   6   5        1.13        3.53      3.39 o
  11   6   5       35.51       44.45      4.83 o
  12   6   5       46.91       54.32      9.39 o
  -9   7   5        5.03        6.85      4.31 o
  -8   7   5        3.65        1.04      2.58 o
  -7   7   5        7.69        0.36      2.52 o
  -6   7   5        4.52        5.61      3.10 o
  -5   7   5        1.95       -2.58      2.27 o
  -4   7   5       20.47       28.88      4.02 o
  -3   7   5       21.14       19.30      3.35 o
  -2   7   5       33.17       49.14      4.56 o
  -1   7   5        0.10        4.32      2.45 o
   0   7   5        5.17        6.89      2.52 o
   1   7   5        4.55        5.07      2.52 o
   2   7   5       11.71        4.75      2.60 o
   3   7   5        1.55        2.16      2.52 o
   4   7   5       14.77        9.36      2.76 o
   5   7   5        1.47        3.55      2.69 o
   6   7   5        3.44        2.96      2.67 o
   7   7   5       10.62        6.32      2.99 o
   8   7   5        6.35        9.11      3.75 o
 -21   0   6       11.84       12.18      4.57 o
 -20   0   6       15.89       11.16      4.06 o
 -19   0   6       62.32       55.10      4.66 o
 -18   0   6        2.51       -0.65      2.44 o
 -17   0   6       51.32       54.04      4.31 o
 -16   0   6        0.10       -3.04      2.03 o
 -15   0   6        9.67        8.37      2.51 o
 -14   0   6      185.40      168.48      6.10 o
 -13   0   6        3.03        3.60      1.95 o
 -12   0   6        0.15        2.26      1.58 o
 -11   0   6      215.29      214.13      6.46 o
 -10   0   6      165.43      158.78      4.19 o
  -9   0   6       92.41      112.02      3.31 o
  -8   0   6      874.36     1036.76     19.99 o
  -7   0   6      342.34      382.34      6.51 o
  -6   0   6      241.50      247.79      4.61 o
  -5   0   6     4687.33     5341.69    100.41 o
  -4   0   6      369.66      354.40      5.93 o
  -3   0   6     4119.98     4478.70     57.40 o
  -2   0   6     2881.96     2958.35     38.24 o
  -1   0   6       52.78       32.03      1.44 o
   0   0   6      198.26      182.32      3.98 o
   1   0   6      146.00      112.37      3.81 o
   2   0   6       10.79        9.64      2.03 o
   3   0   6        9.46       13.70      2.03 o
   4   0   6       39.22       60.38      4.06 o
   5   0   6        0.11       10.66      2.03 o
   6   0   6      170.88      244.57      9.13 o
   7   0   6      176.56      195.35      8.12 o
   8   0   6       23.34       27.40      3.55 o
   9   0   6      515.03      441.96     15.73 o
  10   0   6      111.99       98.95      6.09 o
  11   0   6      114.48      110.62      7.10 o
  12   0   6      235.38      214.63     10.15 o
  13   0   6       64.25       63.43      6.09 o
  14   0   6        4.90        3.55      3.55 o
  15   0   6        1.94       -4.06      3.04 o
  16   0   6        5.07        5.07      4.06 o
  17   0   6        8.07        9.13      4.57 o
  18   0   6        5.57        0.51      4.57 o
  19   0   6        0.49       -4.57      4.57 o
  20   0   6        2.52        2.03      5.07 o
 -21   1   6       11.20        7.65      2.72 o
 -20   1   6        0.01       -2.89      2.09 o
 -19   1   6        0.24        0.66      2.14 o
 -18   1   6       83.39       87.54      4.39 o
 -17   1   6        4.97        2.55      1.75 o
 -16   1   6        4.44        2.62      1.70 o
 -15   1   6       36.37       33.62      2.40 o
 -14   1   6       16.86       21.51      2.01 o
 -13   1   6      225.68      215.37      4.46 o
 -12   1   6       65.82       75.91      2.49 o
 -11   1   6       27.87       30.29      1.53 o
 -10   1   6       88.28       89.87      2.25 o
  -9   1   6      126.98      143.53      2.73 o
  -8   1   6      632.86      726.61      9.22 o
  -7   1   6      123.41      108.22      2.06 o
  -6   1   6       19.62       27.72      1.21 o
  -5   1   6      752.47      867.44     10.02 o
  -4   1   6      328.22      429.01      5.05 o
  -3   1   6      206.89      246.91      4.48 o
  -2   1   6      160.72      149.88      3.06 o
  -1   1   6        7.74        9.51      1.01 o
   0   1   6        3.57        0.66      0.69 o
   1   1   6       13.70       14.51      1.16 o
   2   1   6      322.67      291.03      5.52 o
   3   1   6       27.63       30.69      4.06 o
   4   1   6      303.26      279.84      5.66 o
   5   1   6       42.35       51.26      3.95 o
   6   1   6      103.76      102.01      3.12 o
   7   1   6        3.88        7.17      1.46 o
   8   1   6      393.11      406.92     10.22 o
   9   1   6      140.91      149.93      8.37 o
  10   1   6       82.00       80.26      4.11 o
  11   1   6      352.43      312.30      9.14 o
  12   1   6       98.89       99.38      6.60 o
  13   1   6        0.10        0.27      2.31 o
  14   1   6       13.71        5.18      2.67 o
  15   1   6        3.46       -0.07      2.67 o
  16   1   6        0.09        1.01      2.87 o
  17   1   6        1.81       -1.27      2.87 o
  18   1   6        2.77        3.07      3.39 o
  19   1   6        3.37       -2.03      3.23 o
 -21   2   6       14.43       17.19      5.33 o
 -20   2   6        0.77       -1.91      3.03 o
 -19   2   6       20.95       23.88      3.75 o
 -18   2   6        0.12        1.93      2.80 o
 -17   2   6       72.12       81.88      6.02 o
 -16   2   6        0.11        1.68      1.75 o
 -15   2   6      179.04      171.01      5.71 o
 -14   2   6      344.71      344.42      6.35 o
 -13   2   6      172.18      157.19      3.89 o
 -12   2   6      207.38      228.46      4.83 o
 -11   2   6       21.27       19.33      1.38 o
 -10   2   6      140.19      147.41      2.95 o
  -9   2   6        0.20        0.10      0.76 o
  -8   2   6       46.95       58.17      1.93 o
  -7   2   6       26.40       28.24      1.40 o
  -6   2   6      193.20      177.99      3.92 o
  -5   2   6        4.66        2.19      0.59 o
  -4   2   6       61.21       66.61      2.54 o
  -3   2   6        0.03        0.53      1.06 o
  -2   2   6      301.57      293.76     12.55 o
  -1   2   6      172.26      197.78      5.24 o
   0   2   6       59.33       69.11      3.08 o
   1   2   6       20.25       17.54      1.76 o
   2   2   6      905.42      964.10     16.27 o
   3   2   6      447.16      469.75      8.54 o
   4   2   6       36.34       25.19      1.60 o
   5   2   6       42.76       43.12      2.20 o
   6   2   6      455.19      462.11     13.19 o
   7   2   6       41.83       46.14      3.60 o
   8   2   6       58.32       62.38      3.46 o
   9   2   6      517.96      556.09     22.33 o
  10   2   6      640.85      642.59     15.42 o
  11   2   6       95.93       90.18      8.88 o
  12   2   6      103.94       97.42      7.61 o
  13   2   6        3.87        4.33      2.67 o
  14   2   6       17.21       18.27      6.09 o
  15   2   6        9.17        6.66      3.30 o
  16   2   6       19.57       23.55      3.75 o
  17   2   6        3.43        6.25      3.39 o
  18   2   6        1.64        0.85      3.39 o
  19   2   6        0.90        2.79      3.53 o
 -20   3   6        0.02        3.04      3.17 o
 -19   3   6        0.00       -2.78      3.03 o
 -18   3   6        3.31        5.33      3.23 o
 -17   3   6        0.01        3.30      3.23 o
 -16   3   6       33.48       33.78      4.73 o
 -15   3   6      267.17      262.90      7.69 o
 -14   3   6      241.42      227.93      7.12 o
 -13   3   6       51.48       61.94      4.08 o
 -12   3   6      445.55      457.56     10.73 o
 -11   3   6     1778.30     1749.88     31.49 o
 -10   3   6      236.64      259.62      7.21 o
  -9   3   6       82.64       91.59      3.23 o
  -8   3   6       23.90       23.95      2.68 o
  -7   3   6        6.89        4.82      1.17 o
  -6   3   6      429.55      406.16      7.37 o
  -5   3   6        4.53       10.96      1.61 o
  -4   3   6       21.36       29.94      3.59 o
  -3   3   6      369.06      405.76      8.97 o
  -2   3   6      574.51      533.77     11.02 o
  -1   3   6        4.00        4.90      1.76 o
   0   3   6       60.92       64.38      3.41 o
   1   3   6       18.32       29.14      1.75 o
   2   3   6      234.52      233.49      4.87 o
   3   3   6      326.32      325.56      6.54 o
   4   3   6       25.16       31.45      1.95 o
   5   3   6        6.00        4.69      1.30 o
   6   3   6       53.01       54.01      2.67 o
   7   3   6      449.72      470.52     10.56 o
   8   3   6        8.26       10.39      1.90 o
   9   3   6       91.21       94.99      5.58 o
  10   3   6       19.38       22.93      3.17 o
  11   3   6       36.45       42.62      5.07 o
  12   3   6       17.97       15.02      3.17 o
  13   3   6       47.47       42.62      4.11 o
  14   3   6        2.97        1.76      2.67 o
  15   3   6       10.75        5.33      3.23 o
  16   3   6        6.48        2.79      3.30 o
  17   3   6       14.78       16.35      4.11 o
  18   3   6        6.22       -3.04      3.39 o
 -18   4   6        1.72        5.84      3.59 o
 -17   4   6        4.25        7.36      3.59 o
 -16   4   6        4.37        5.07      3.59 o
 -15   4   6       44.24       46.93      4.49 o
 -14   4   6       37.51       33.15      3.70 o
 -13   4   6        1.23       -2.15      2.53 o
 -12   4   6       10.14        8.12      2.93 o
 -11   4   6       11.24        9.30      2.93 o
 -10   4   6       12.98       10.30      3.12 o
  -9   4   6      451.69      426.03     10.33 o
  -8   4   6      257.15      251.17      7.31 o
  -7   4   6      355.59      330.93      8.49 o
  -6   4   6        0.91       -2.64      1.76 o
  -5   4   6      102.43      111.02      3.40 o
  -4   4   6       58.28       63.59      2.78 o
  -3   4   6      191.08      193.04      4.12 o
  -2   4   6        8.00        5.59      1.91 o
  -1   4   6       36.32       33.23      1.69 o
   0   4   6       70.87       65.48      2.70 o
   1   4   6       11.41       14.73      1.98 o
   2   4   6       22.84       32.03      1.91 o
   3   4   6       68.76       80.03      3.02 o
   4   4   6        1.33        2.79      1.33 o
   5   4   6       33.86       41.82      3.28 o
   6   4   6       47.05       55.69      4.02 o
   7   4   6      131.58      149.68      5.85 o
   8   4   6      230.81      233.25      6.00 o
   9   4   6       87.52      110.53      4.22 o
  10   4   6       13.78       13.11      2.36 o
  11   4   6        0.45        1.39      2.67 o
  12   4   6        1.00        1.15      2.67 o
  13   4   6        0.69       -0.07      2.79 o
  14   4   6        2.10        3.07      3.03 o
  15   4   6        0.18       -2.95      2.80 o
  16   4   6        1.61       -4.55      3.03 o
 -16   5   6       10.01        7.76      3.75 o
 -15   5   6        0.47       -1.67      3.53 o
 -14   5   6        0.17       -2.67      3.39 o
 -13   5   6       19.75       15.16      4.11 o
 -12   5   6        1.54       -0.94      2.69 o
 -11   5   6      211.24      211.14      7.31 o
 -10   5   6        0.56        0.35      2.53 o
  -9   5   6        0.14       -3.65      2.43 o
  -8   5   6       29.98       29.44      3.49 o
  -7   5   6      115.97      102.39      5.07 o
  -6   5   6      188.34      173.03      7.53 o
  -5   5   6       38.91       33.56      4.31 o
  -4   5   6       43.80       40.92      2.95 o
  -3   5   6        8.77        8.24      2.30 o
  -2   5   6       28.50       19.17      2.27 o
  -1   5   6        0.22        1.59      1.58 o
   0   5   6       25.62       29.01      2.58 o
   1   5   6       37.15       34.33      2.91 o
   2   5   6        6.33        5.07      1.90 o
   3   5   6        9.76       13.42      2.22 o
   4   5   6       27.61       31.67      3.28 o
   5   5   6       17.26       14.52      2.80 o
   6   5   6        3.70        9.83      2.80 o
   7   5   6       25.23       27.20      3.53 o
   8   5   6      277.82      282.79      9.25 o
   9   5   6       22.23       29.09      3.90 o
  10   5   6       61.93       67.64      4.98 o
  11   5   6       11.29        9.98      3.17 o
  12   5   6       12.78       14.21      3.65 o
  13   5   6        3.06        0.30      3.03 o
  14   5   6        0.30        1.76      3.30 o
 -13   6   6        7.29        6.75      4.11 o
 -12   6   6        6.24        1.43      3.75 o
 -11   6   6        6.58        0.81      3.53 o
 -10   6   6        4.45        5.68      3.75 o
  -9   6   6       10.80        4.57      3.75 o
  -8   6   6       30.42       37.78      5.84 o
  -7   6   6        8.82        9.01      3.75 o
  -6   6   6       60.21       54.80      5.02 o
  -5   6   6        0.37       -2.57      2.74 o
  -4   6   6        4.47        6.36      2.27 o
  -3   6   6       36.56       40.91      3.32 o
  -2   6   6      135.94      122.68      4.92 o
  -1   6   6        5.93        5.87      2.22 o
   0   6   6       16.78       14.52      2.80 o
   1   6   6       57.56       61.26      5.17 o
   2   6   6        2.77        6.43      2.27 o
   3   6   6       22.66       21.46      2.81 o
   4   6   6        2.29       -0.72      2.22 o
   5   6   6        0.60       -0.40      2.27 o
   6   6   6       31.31       21.64      3.53 o
   7   6   6       10.20       13.89      3.28 o
   8   6   6       10.61        6.15      3.17 o
   9   6   6        8.17       12.66      3.53 o
  10   6   6       10.78       12.90      3.65 o
  11   6   6        3.41        7.54      3.53 o
  -8   7   6       23.81       14.66      5.63 o
  -7   7   6        0.11       -0.65      2.72 o
  -6   7   6        5.56        6.31      2.64 o
  -5   7   6        5.06        4.05      2.58 o
  -4   7   6        0.76        2.19      2.83 o
  -3   7   6       14.36       11.24      2.89 o
  -2   7   6       35.30       36.04      3.57 o
  -1   7   6       24.04       39.36      3.57 o
   0   7   6       58.72       57.53      4.24 o
   1   7   6       72.31       71.23      4.55 o
   2   7   6       18.38       15.15      2.89 o
   3   7   6       51.65       48.76      3.87 o
   4   7   6        4.82        4.47      2.83 o
   5   7   6        2.46        0.90      2.69 o
   6   7   6        0.05       -1.39      3.08 o
 -21   1   7        6.29        2.79      2.87 o
 -20   1   7       10.64        8.66      3.81 o
 -19   1   7       17.31       20.35      2.90 o
 -18   1   7        2.12        2.28      1.84 o
 -17   1   7       22.80       18.21      2.30 o
 -16   1   7       51.22       50.24      2.96 o
 -15   1   7       29.96       25.33      3.40 o
 -14   1   7        0.70        0.07      1.36 o
 -13   1   7      100.97       89.81      3.04 o
 -12   1   7       20.28       19.47      1.53 o
 -11   1   7       62.48       73.23      2.23 o
 -10   1   7        5.35       10.25      1.09 o
  -9   1   7       23.34       29.30      1.37 o
  -8   1   7      279.03      267.82      4.10 o
  -7   1   7      236.26      266.43      3.86 o
  -6   1   7        3.81        3.67      0.73 o
  -5   1   7        3.05        1.46      0.86 o
  -4   1   7      173.99      178.52      2.61 o
  -3   1   7      553.85      643.14      7.69 o
  -2   1   7      852.11      863.75     13.26 o
  -1   1   7       15.35        9.85      0.94 o
   0   1   7      843.17      831.98     11.48 o
   1   1   7      170.76      172.16      3.25 o
   2   1   7      297.75      244.84      4.71 o
   3   1   7       29.32       30.94      4.31 o
   4   1   7       15.65       15.65      1.95 o
   5   1   7       64.29       73.13      2.60 o
   6   1   7        0.56        0.68      1.17 o
   7   1   7      189.96      189.37      4.88 o
   8   1   7        2.29        2.03      2.03 o
   9   1   7       14.74       13.92      2.31 o
  10   1   7        8.46       13.02      4.06 o
  11   1   7      401.39      390.47     20.04 o
  12   1   7      156.89      145.92      6.10 o
  13   1   7        0.42        2.54      2.51 o
  14   1   7       86.92       78.23      9.89 o
  15   1   7       51.58       46.31      4.31 o
  16   1   7       25.68       17.31      3.59 o
  17   1   7        7.46        4.83      3.39 o
  18   1   7        8.17        1.27      3.81 o
  19   1   7        2.34       -0.51      3.39 o
 -20   2   7        2.37        7.21      3.39 o
 -19   2   7        0.04       -1.05      2.80 o
 -18   2   7        0.29        1.27      3.30 o
 -17   2   7        1.36        2.50      1.93 o
 -16   2   7      144.34      150.60      4.78 o
 -15   2   7       23.80       21.24      2.32 o
 -14   2   7       25.79       26.28      2.30 o
 -13   2   7       39.65       39.18      2.57 o
 -12   2   7      480.87      477.20      7.79 o
 -11   2   7      396.69      411.36      6.78 o
 -10   2   7       24.58       32.53      1.76 o
  -9   2   7      402.99      394.43      6.46 o
  -8   2   7        3.03        5.26      1.02 o
  -7   2   7      148.17      153.47      3.09 o
  -6   2   7       37.86       39.18      1.41 o
  -5   2   7       32.73       33.50      1.75 o
  -4   2   7       47.58       38.30      2.21 o
  -3   2   7       37.36       39.42      2.15 o
  -2   2   7        1.86        1.38      1.25 o
  -1   2   7      381.70      366.12      7.98 o
   0   2   7       56.00       62.17      3.02 o
   1   2   7        7.50       10.23      1.64 o
   2   2   7      132.76      128.85      3.95 o
   3   2   7      102.44      102.33      2.85 o
   4   2   7       34.84       36.32      1.90 o
   5   2   7      252.71      252.46      5.52 o
   6   2   7      161.68      158.07      4.27 o
   7   2   7      114.94      120.12      5.47 o
   8   2   7       48.05       60.49      3.02 o
   9   2   7        0.01        1.78      2.79 o
  10   2   7       32.61       33.77      3.39 o
  11   2   7       67.67       69.90      4.62 o
  12   2   7       25.07       26.88      3.53 o
  13   2   7       29.57       20.85      3.39 o
  14   2   7       38.47       28.10      3.75 o
  15   2   7        2.52        3.19      3.03 o
  16   2   7       10.77       13.19      3.59 o
  17   2   7        6.07        2.86      3.55 o
  18   2   7       10.27        8.12      3.75 o
 -19   3   7        3.59        5.15      3.39 o
 -18   3   7        0.60       -2.03      3.23 o
 -17   3   7        0.99        3.55      3.04 o
 -16   3   7       15.99       12.68      2.87 o
 -15   3   7        1.82        2.25      2.56 o
 -14   3   7        8.15        4.86      2.50 o
 -13   3   7       92.24       88.33      4.67 o
 -12   3   7       38.08       34.71      4.83 o
 -11   3   7       58.99       57.10      4.00 o
 -10   3   7       12.07       18.68      2.82 o
  -9   3   7       87.07       89.72      4.67 o
  -8   3   7     1015.88      968.30     18.31 o
  -7   3   7      216.48      210.62      6.96 o
  -6   3   7      179.03      156.85      5.15 o
  -5   3   7       80.46       68.60      3.68 o
  -4   3   7      403.79      425.18     14.60 o
  -3   3   7      123.66      106.34      7.86 o
  -2   3   7        3.04       -3.18      4.31 o
  -1   3   7        7.18        2.85      2.54 o
   0   3   7       31.08       26.83      3.03 o
   1   3   7        0.52       -2.69      1.79 o
   2   3   7       35.75       37.50      1.69 o
   3   3   7        1.64        0.08      0.99 o
   4   3   7       33.27       39.74      1.98 o
   5   3   7        0.15        1.14      1.35 o
   6   3   7       49.39       59.45      3.85 o
   7   3   7      324.25      322.75      8.88 o
   8   3   7       42.35       52.39      3.90 o
   9   3   7       79.77       80.34      4.75 o
  10   3   7      142.12      164.50      6.34 o
  11   3   7      102.12      102.49      9.13 o
  12   3   7       26.59       36.55      3.90 o
  13   3   7       23.56       15.06      3.39 o
  14   3   7       10.11        9.36      3.17 o
  15   3   7       21.23       18.87      3.90 o
  16   3   7        0.57       -3.27      4.31 o
  17   3   7       17.69       15.26      6.60 o
 -17   4   7        1.69        7.10      3.59 o
 -16   4   7        2.76        3.45      3.39 o
 -15   4   7        4.83        1.37      3.03 o
 -14   4   7       18.24       18.64      3.31 o
 -13   4   7      101.97      111.95      5.55 o
 -12   4   7       26.39       23.11      3.88 o
 -11   4   7       60.09       56.46      5.65 o
 -10   4   7      122.42      130.65      5.55 o
  -9   4   7      229.52      229.08      9.27 o
  -8   4   7      989.14      997.98     19.79 o
  -7   4   7        4.62        6.87      4.13 o
  -6   4   7      240.78      256.62      7.50 o
  -5   4   7       96.95       83.87      7.10 o
  -4   4   7       22.80       12.94      3.23 o
  -3   4   7       36.21       31.88      3.95 o
  -2   4   7       38.32       36.09      3.95 o
  -1   4   7        2.02       -3.23      2.15 o
   0   4   7        1.92       -3.47      2.31 o
   1   4   7        5.34        1.64      1.10 o
   2   4   7       48.68       52.90      2.27 o
   3   4   7        2.82        2.90      1.48 o
   4   4   7       46.43       42.30      3.00 o
   5   4   7       80.67       83.48      4.57 o
   6   4   7      177.38      180.59      7.61 o
   7   4   7       50.85       64.99      4.13 o
   8   4   7       85.86       95.50      5.12 o
   9   4   7       38.62       41.88      4.02 o
  10   4   7      117.89      107.67      5.48 o
  11   4   7       56.30       66.31      4.98 o
  12   4   7        7.02        7.67      3.17 o
  13   4   7       10.25        7.16      3.28 o
  14   4   7        0.07       -1.76      3.03 o
  15   4   7        0.10        2.78      3.30 o
 -15   5   7        4.36        9.64      7.10 o
 -14   5   7       20.49       11.52      4.11 o
 -13   5   7       16.35       13.79      4.11 o
 -12   5   7        0.92        0.00      3.23 o
 -11   5   7       14.53       16.18      3.20 o
 -10   5   7        9.82        8.97      3.02 o
  -9   5   7        5.70        6.43      2.93 o
  -8   5   7        2.07       -0.88      2.60 o
  -7   5   7        1.27       -0.39      2.43 o
  -6   5   7      299.13      269.99      9.69 o
  -5   5   7        7.78       14.59      2.18 o
  -4   5   7       79.39       78.26      3.57 o
  -3   5   7       31.14       28.38      4.18 o
  -2   5   7       30.75       34.19      4.35 o
  -1   5   7        3.43        0.51      1.66 o
   0   5   7        7.10        4.14      3.13 o
   1   5   7        4.19        0.41      2.06 o
   2   5   7        6.70        6.55      1.95 o
   3   5   7        1.26       -1.36      1.62 o
   4   5   7        2.47        7.50      1.95 o
   5   5   7       95.50       89.37      4.69 o
   6   5   7       52.35       56.16      4.13 o
   7   5   7       26.36       38.04      5.07 o
   8   5   7      234.03      238.40     20.55 o
   9   5   7       70.41       70.90      8.37 o
  10   5   7       13.92       13.98      3.53 o
  11   5   7       39.01       45.83      5.33 o
  12   5   7       32.87       41.03      4.62 o
  13   5   7        0.88        2.70      3.81 o
 -12   6   7        3.35        4.24      3.90 o
 -11   6   7        0.60        3.26      3.75 o
 -10   6   7        1.56       -0.38      3.53 o
  -9   6   7        3.40        1.18      3.39 o
  -8   6   7        1.56        0.08      3.39 o
  -7   6   7        4.29        2.70      3.43 o
  -6   6   7       82.70       74.18      4.21 o
  -5   6   7       20.55       17.24      2.49 o
  -4   6   7       17.50       20.32      2.69 o
  -3   6   7       12.64       10.51      2.36 o
  -2   6   7        2.16       -0.35      1.99 o
  -1   6   7       52.44       56.18      3.69 o
   0   6   7        2.09        4.80      2.03 o
   1   6   7      103.98       97.55      6.19 o
   2   6   7       52.54       57.15      3.69 o
   3   6   7        6.91        3.52      2.27 o
   4   6   7        0.85        1.25      2.27 o
   5   6   7        0.93        3.26      2.56 o
   6   6   7        0.13       -1.42      2.15 o
   7   6   7       11.71        8.31      3.28 o
   8   6   7        7.50        7.22      3.17 o
   9   6   7       28.17       23.98      4.02 o
  10   6   7        0.04        1.92      3.28 o
  -6   7   7        7.24        8.06      2.88 o
  -5   7   7        9.08        8.39      2.74 o
  -4   7   7       14.57        9.78      2.69 o
  -3   7   7        1.35        4.41      2.58 o
  -2   7   7        0.48        1.81      3.54 o
  -1   7   7        7.35       15.02      2.82 o
   0   7   7       49.22       58.24      4.12 o
   1   7   7        0.16        7.11      2.58 o
   2   7   7       11.79       14.81      3.01 o
   3   7   7        0.00        3.27      2.64 o
   4   7   7        8.94       11.68      3.01 o
 -20   0   8       24.22       15.22      5.07 o
 -19   0   8       19.51       18.77      4.57 o
 -18   0   8        0.31        2.03      3.55 o
 -17   0   8        7.30        8.12      3.55 o
 -16   0   8       39.15       21.31      4.06 o
 -15   0   8       63.64       49.83      3.31 o
 -14   0   8        4.94        8.34      2.01 o
 -13   0   8        0.00       -0.81      1.55 o
 -12   0   8        0.12        0.69      1.55 o
 -11   0   8      122.29      115.87      3.86 o
 -10   0   8      199.89      189.17      4.30 o
  -9   0   8        0.97        1.26      1.06 o
  -8   0   8       71.27       84.98      2.62 o
  -7   0   8       40.50       53.56      2.15 o
  -6   0   8      247.92      241.78      4.61 o
  -5   0   8       60.32       74.13      3.15 o
  -4   0   8       95.33       96.79      3.52 o
  -3   0   8        1.46       -0.66      1.36 o
  -2   0   8      136.78      172.04      4.08 o
  -1   0   8      373.55      359.87      9.30 o
   0   0   8       15.42       14.58      1.34 o
   1   0   8     1073.48     1076.61     18.80 o
   2   0   8      168.89      175.64      5.55 o
   3   0   8      104.60       78.65      5.07 o
   4   0   8       15.71       19.28      3.04 o
   5   0   8       19.08       22.83      3.04 o
   6   0   8       45.48       45.16      4.06 o
   7   0   8      185.96      186.73      8.63 o
   8   0   8        0.12       -1.01      2.54 o
   9   0   8       91.33       90.83      6.09 o
  10   0   8      153.06      144.10      8.12 o
  11   0   8       12.16       20.80      4.06 o
  12   0   8        1.98        0.00      3.55 o
  13   0   8       13.01        7.10      4.06 o
  14   0   8       24.25       14.21      4.57 o
  15   0   8       15.98       13.19      4.57 o
  16   0   8        2.81        2.03      4.57 o
  17   0   8        9.10        4.06      4.57 o
  18   0   8        0.66        0.00      4.57 o
 -20   1   8       10.53       15.78      3.39 o
 -19   1   8        5.08        3.04      3.81 o
 -18   1   8        0.00       -1.78      2.15 o
 -17   1   8       18.34       10.83      2.10 o
 -16   1   8       22.40       23.20      2.38 o
 -15   1   8       88.83       87.59      3.59 o
 -14   1   8        6.12        2.11      1.54 o
 -13   1   8        4.90        3.33      1.49 o
 -12   1   8       29.32       20.66      1.75 o
 -11   1   8       13.92       13.36      2.86 o
 -10   1   8       23.06       21.94      1.66 o
  -9   1   8      254.11      281.42      4.15 o
  -8   1   8      323.31      327.97      5.01 o
  -7   1   8      719.74      678.08      8.75 o
  -6   1   8        1.12        0.21      0.74 o
  -5   1   8        3.61        2.89      0.72 o
  -4   1   8      118.41      113.58      2.08 o
  -3   1   8       73.13       75.76      2.14 o
  -2   1   8      223.27      249.68      4.84 o
  -1   1   8       53.67       49.67      1.78 o
   0   1   8       95.29       87.52      2.20 o
   1   1   8      359.47      362.32      7.76 o
   2   1   8      114.53      111.01      2.91 o
   3   1   8       41.42       43.69      2.67 o
   4   1   8        5.46        8.83      1.58 o
   5   1   8       81.72       70.66      2.82 o
   6   1   8       42.82       38.01      2.31 o
   7   1   8        0.66        0.51      1.46 o
   8   1   8       62.54       74.58      4.06 o
   9   1   8        0.03        2.28      2.15 o
  10   1   8       59.84       58.59      5.33 o
  11   1   8        2.97        4.06      2.44 o
  12   1   8       84.65       73.86      4.82 o
  13   1   8       20.51       20.38      3.39 o
  14   1   8        6.55        3.52      2.80 o
  15   1   8       53.19       45.16      4.47 o
  16   1   8       12.44       10.73      4.82 o
  17   1   8        0.80        5.77      3.39 o
  18   1   8        2.78       -1.34      3.55 o
 -19   2   8        0.17       -1.52      4.06 o
 -18   2   8       16.53       16.23      2.69 o
 -17   2   8        9.92        9.39      2.22 o
 -16   2   8        5.84        3.14      1.90 o
 -15   2   8       15.36       18.76      2.23 o
 -14   2   8        9.34        8.71      1.90 o
 -13   2   8       18.35       25.32      2.26 o
 -12   2   8       64.87       71.31      3.20 o
 -11   2   8      377.03      374.13      7.40 o
 -10   2   8      843.20      851.91     13.95 o
  -9   2   8      118.78      136.39      3.40 o
  -8   2   8      763.03      755.10      9.98 o
  -7   2   8      311.89      294.95      4.62 o
  -6   2   8       98.50       99.72      2.23 o
  -5   2   8      144.92      139.51      3.71 o
  -4   2   8       11.32       10.22      1.63 o
  -3   2   8      232.77      232.37      5.92 o
  -2   2   8       35.45       33.11      2.34 o
  -1   2   8        0.00       -1.56      1.34 o
   0   2   8       37.71       43.86      2.72 o
   1   2   8        5.34        6.72      1.64 o
   2   2   8       39.63       39.90      1.64 o
   3   2   8      164.24      161.88      3.80 o
   4   2   8       16.67       16.88      1.45 o
   5   2   8        0.90        1.38      1.25 o
   6   2   8      117.30      117.36      3.68 o
   7   2   8      270.00      320.82      8.74 o
   8   2   8       36.31       44.52      3.53 o
   9   2   8       68.01       61.79      4.26 o
  10   2   8        7.91       11.45      2.67 o
  11   2   8       17.51       18.27      3.03 o
  12   2   8       22.20       18.26      3.03 o
  13   2   8        1.67        0.98      2.67 o
  14   2   8       58.13       48.63      4.47 o
  15   2   8       62.23       72.59      5.55 o
  16   2   8       31.43       32.97      4.47 o
  17   2   8        1.61        5.73      3.55 o
 -18   3   8        3.91        5.84      3.59 o
 -17   3   8        6.16        5.07      3.23 o
 -16   3   8        5.35        5.04      3.03 o
 -15   3   8        3.45        1.09      2.43 o
 -14   3   8        0.41       -2.24      2.23 o
 -13   3   8        0.12       -2.12      2.14 o
 -12   3   8       25.91       26.01      2.93 o
 -11   3   8      150.22      137.90      5.59 o
 -10   3   8      333.07      320.41      8.38 o
  -9   3   8        0.73        2.56      2.53 o
  -8   3   8      346.41      338.28      8.76 o
  -7   3   8     1111.69     1131.41     21.44 o
  -6   3   8      340.13      317.72      8.28 o
  -5   3   8       87.96       80.73      4.29 o
  -4   3   8      114.17       94.03      5.19 o
  -3   3   8       49.96       43.90      3.95 o
  -2   3   8      226.08      214.78      7.36 o
  -1   3   8       40.02       32.78      3.59 o
   0   3   8       28.31       24.61      3.23 o
   1   3   8       54.29       45.41      4.31 o
   2   3   8        0.55       -1.33      1.03 o
   3   3   8       52.07       47.71      3.11 o
   4   3   8       73.23       65.42      2.76 o
   5   3   8       80.65       79.51      4.57 o
   6   3   8       22.82       27.74      2.80 o
   7   3   8       41.74       35.88      3.28 o
   8   3   8       33.75       37.79      4.57 o
   9   3   8       44.18       41.07      3.65 o
  10   3   8       12.39       12.69      2.80 o
  11   3   8       41.08       33.67      3.65 o
  12   3   8       11.21        6.03      4.57 o
  13   3   8        7.25        7.16      3.03 o
  14   3   8        0.14       -2.79      6.85 o
  15   3   8        1.13       -0.96      3.03 o
  16   3   8        0.06       -2.75      5.58 o
 -17   4   8        0.32        4.54      3.39 o
 -16   4   8       18.16       22.61      4.31 o
 -15   4   8       14.47       17.72      3.75 o
 -14   4   8        1.38       -0.25      3.23 o
 -13   4   8        2.77        2.79      2.87 o
 -12   4   8        4.64        1.23      2.43 o
 -11   4   8       24.62       27.71      3.31 o
 -10   4   8       25.57       27.45      3.31 o
  -9   4   8       99.73      105.47      5.15 o
  -8   4   8        0.11        2.34      3.16 o
  -7   4   8      214.49      225.71      7.00 o
  -6   4   8        6.98       21.17      3.22 o
  -5   4   8      991.72      951.12     22.60 o
  -4   4   8       19.39        3.04      3.59 o
  -3   4   8       40.18        9.25      3.75 o
  -2   4   8       16.45        2.08      3.81 o
  -1   4   8       59.00       45.98      4.47 o
   0   4   8        0.27       -3.77      2.51 o
   1   4   8       25.15       13.45      3.59 o
   2   4   8        2.16       -3.81      2.54 o
   3   4   8       30.23       29.73      3.18 o
   4   4   8        2.91        1.52      1.82 o
   5   4   8        2.28        4.74      4.06 o
   6   4   8        6.03        5.62      2.15 o
   7   4   8        9.11       10.05      3.04 o
   8   4   8        0.22        5.07      2.44 o
   9   4   8       66.64       67.20      4.50 o
  10   4   8        2.16        9.55      2.80 o
  11   4   8       64.60       61.80      4.75 o
  12   4   8        8.68       20.54      3.75 o
  13   4   8        5.00        1.47      3.55 o
  14   4   8       12.24       18.88      8.37 o
 -14   5   8        0.66        0.51      3.59 o
 -13   5   8        0.13       -4.55      3.03 o
 -12   5   8        0.87       -1.52      3.23 o
 -11   5   8        2.24        2.51      3.03 o
 -10   5   8        0.07       -2.03      2.87 o
  -9   5   8       21.36       23.72      3.52 o
  -8   5   8       13.63       13.55      3.12 o
  -7   5   8       50.11       47.70      5.02 o
  -6   5   8        0.67       -0.42      3.03 o
  -5   5   8        0.59        3.82      3.03 o
  -4   5   8       12.06       11.00      4.57 o
  -3   5   8       35.13       26.19      3.95 o
  -2   5   8       98.86       82.20      5.74 o
  -1   5   8        6.77        4.82      3.23 o
   0   5   8       38.14       42.62      4.66 o
   1   5   8        0.10       -1.65      1.88 o
   2   5   8       12.75       13.35      2.07 o
   3   5   8        2.41        3.17      1.70 o
   4   5   8       13.79       10.93      2.58 o
   5   5   8        3.36        4.48      1.90 o
   6   5   8        0.46        0.35      4.82 o
   7   5   8        0.07        3.35      2.53 o
   8   5   8        3.18        8.12      2.91 o
   9   5   8        1.73        3.97      2.91 o
  10   5   8       23.79       31.20      4.02 o
  11   5   8       10.61       15.25      3.53 o
  12   5   8       59.55       61.06      8.88 o
 -11   6   8        8.01        7.86      6.34 o
 -10   6   8        0.76        3.87      4.06 o
  -9   6   8        0.68        2.27      3.75 o
  -8   6   8       17.73       15.85      2.49 o
  -7   6   8       26.01       17.82      5.28 o
  -6   6   8        0.16        0.97      2.03 o
  -5   6   8        1.82        3.81      3.59 o
  -4   6   8       17.82       15.98      3.95 o
  -3   6   8        1.31        6.60      3.59 o
  -2   6   8       15.19       13.61      5.58 o
  -1   6   8        0.00        2.28      3.23 o
   0   6   8        2.27        4.35      2.82 o
   1   6   8       17.48       20.57      4.73 o
   2   6   8       14.80       15.99      2.45 o
   3   6   8        3.28        4.57      2.87 o
   4   6   8        1.43        2.26      2.32 o
   5   6   8       12.91       16.05      2.69 o
   6   6   8       10.40       13.39      2.89 o
   7   6   8        0.84        2.57      3.34 o
   8   6   8        4.11        7.05      3.28 o
 -19   1   9        0.29        2.27      4.06 o
 -18   1   9        2.08       -1.13      2.31 o
 -17   1   9       12.01        7.58      2.31 o
 -16   1   9        9.75        9.15      2.31 o
 -15   1   9        2.41        5.42      2.06 o
 -14   1   9       57.95       59.34      2.75 o
 -13   1   9       42.36       26.29      1.95 o
 -12   1   9       42.45       38.01      2.06 o
 -11   1   9        5.15        8.94      1.36 o
 -10   1   9        6.24        7.15      1.34 o
  -9   1   9       52.57       53.95      2.50 o
  -8   1   9      293.72      308.34      5.23 o
  -7   1   9      125.44      125.41      4.80 o
  -6   1   9      214.41      218.27      6.98 o
  -5   1   9       96.10       95.22      3.31 o
  -4   1   9       85.90       85.06      2.76 o
  -3   1   9       37.93       30.11      1.84 o
  -2   1   9       50.70       55.81      2.32 o
  -1   1   9       24.59       26.10      1.54 o
   0   1   9       52.33       60.53      2.65 o
   1   1   9      442.96      447.34      6.95 o
   2   1   9      109.67      120.05      2.90 o
   3   1   9       17.71       18.13      1.57 o
   4   1   9       91.19       95.73      3.90 o
   5   1   9        7.77        7.84      1.95 o
   6   1   9       59.09       56.10      3.39 o
   7   1   9       81.47       69.62      4.11 o
   8   1   9      152.79      131.73      5.55 o
   9   1   9       30.87       31.89      3.39 o
  10   1   9       28.31       24.32      3.23 o
  11   1   9       30.56       27.04      3.39 o
  12   1   9       24.09       21.82      3.23 o
  13   1   9       15.14        9.89      2.87 o
  14   1   9        0.09        0.88      2.67 o
  15   1   9       27.85       28.87      4.11 o
  16   1   9       56.25       44.47      7.61 o
 -19   2   9        7.58        8.03      3.03 o
 -18   2   9        3.89        6.44      2.80 o
 -17   2   9        2.61        0.14      2.44 o
 -16   2   9        7.38        6.38      2.44 o
 -15   2   9        0.05       -1.63      1.57 o
 -14   2   9       60.45       64.79      3.24 o
 -13   2   9        7.39        8.50      2.30 o
 -12   2   9      163.62      162.61      5.06 o
 -11   2   9      198.85      178.53      4.17 o
 -10   2   9        8.17        8.01      1.44 o
  -9   2   9        4.58        9.84      2.10 o
  -8   2   9      760.47      776.40     11.51 o
  -7   2   9      685.10      682.78      9.20 o
  -6   2   9      301.71      290.86      6.21 o
  -5   2   9      145.24      120.99      4.74 o
  -4   2   9       33.92       35.74      3.39 o
  -3   2   9       19.51       11.13      2.67 o
  -2   2   9       17.40       15.55      5.84 o
  -1   2   9        8.44        0.00      2.79 o
   0   2   9        1.38       -2.69      1.79 o
   1   2   9       41.40       38.32      2.22 o
   2   2   9       12.36       13.83      1.22 o
   3   2   9        3.05        3.68      1.47 o
   4   2   9       68.52       64.90      2.85 o
   5   2   9       17.64       16.57      2.44 o
   6   2   9        1.89        1.06      1.95 o
   7   2   9       14.87       15.60      2.44 o
   8   2   9       11.59        9.21      2.44 o
   9   2   9       41.69       42.37      5.58 o
  10   2   9        8.97        3.55      2.44 o
  11   2   9        0.20        4.06      2.67 o
  12   2   9        6.29        5.36      3.81 o
  13   2   9        2.74        6.18      3.03 o
  14   2   9       37.03       34.06      4.11 o
  15   2   9       24.31       22.19      3.90 o
  16   2   9        2.77        8.93      3.53 o
 -17   3   9       17.78       23.80      4.11 o
 -16   3   9        0.64        1.52      2.87 o
 -15   3   9        3.91        2.28      3.81 o
 -14   3   9        0.06       -1.85      3.39 o
 -13   3   9       10.60        8.06      2.60 o
 -12   3   9        1.40       -0.60      2.14 o
 -11   3   9        0.48       -2.63      2.01 o
 -10   3   9        0.55       -3.08      2.05 o
  -9   3   9       55.16       54.13      2.99 o
  -8   3   9       10.04       13.65      2.03 o
  -7   3   9      260.99      258.35      9.79 o
  -6   3   9      329.54      328.05      9.27 o
  -5   3   9        7.58        2.69      3.03 o
  -4   3   9      493.03      415.53     14.71 o
  -3   3   9        7.43       -4.31      2.87 o
  -2   3   9        3.23       -5.33      3.55 o
  -1   3   9        2.74       -5.33      3.55 o
   0   3   9        5.35       -3.77      2.51 o
   1   3   9       94.01       83.47      5.02 o
   2   3   9        5.91        3.55      2.51 o
   3   3   9        4.91        2.33      2.10 o
   4   3   9       43.52       53.93      3.38 o
   5   3   9        0.13        0.92      1.76 o
   6   3   9        9.99       13.05      2.44 o
   7   3   9        1.70       -1.99      2.06 o
   8   3   9        4.77        3.62      2.44 o
   9   3   9       17.17       13.46      2.80 o
  10   3   9        0.64        3.91      2.44 o
  11   3   9        0.15       -0.87      2.44 o
  12   3   9        0.00       -1.42      4.57 o
  13   3   9        0.31       -2.10      2.67 o
  14   3   9        2.60        2.71      3.17 o
  15   3   9        3.44       -0.11      3.17 o
 -16   4   9        0.81        0.75      3.39 o
 -15   4   9        0.25        0.00      3.23 o
 -14   4   9        1.19        3.10      3.81 o
 -13   4   9        9.52        6.95      3.03 o
 -12   4   9       13.23       11.92      3.59 o
 -11   4   9        0.25        1.01      2.34 o
 -10   4   9       40.90       44.55      4.33 o
  -9   4   9       60.80       65.30      6.54 o
  -8   4   9      180.76      170.84      6.33 o
  -7   4   9       89.96       94.15      6.39 o
  -6   4   9       56.32       63.36      5.19 o
  -5   4   9      253.82      261.40     17.51 o
  -4   4   9      777.77      785.98     19.55 o
  -3   4   9       25.46       17.39      3.95 o
  -2   4   9       14.98        0.16      6.60 o
  -1   4   9        2.11       -6.09      4.06 o
   0   4   9        0.63       -4.01      2.67 o
   1   4   9       86.97       77.39      5.74 o
   2   4   9       14.24        6.34      3.23 o
   3   4   9        3.07        2.03      2.87 o
   4   4   9       21.79       21.45      4.46 o
   5   4   9       15.35       13.42      2.27 o
   6   4   9        0.20        0.23      2.15 o
   7   4   9       19.94       14.39      2.61 o
   8   4   9        6.18        7.21      3.30 o
   9   4   9        2.49        1.52      2.53 o
  10   4   9       40.45       46.95      6.09 o
  11   4   9       41.00       40.08      4.26 o
  12   4   9       25.82       34.13      4.26 o
  13   4   9        0.41        1.92      3.17 o
 -13   5   9       10.00        5.84      3.59 o
 -12   5   9        6.81        5.07      3.59 o
 -11   5   9        0.15       -4.00      3.30 o
 -10   5   9        1.16        2.71      7.61 o
  -9   5   9       17.58       19.49      6.34 o
  -8   5   9       18.17       13.95      3.59 o
  -7   5   9        6.04        3.55      3.23 o
  -6   5   9        5.73        2.79      3.30 o
  -5   5   9       69.31       69.47      5.55 o
  -4   5   9       10.25        9.89      3.59 o
  -3   5   9       94.04       83.23      6.10 o
  -2   5   9      107.54       83.98      6.10 o
  -1   5   9        4.64        5.93      3.39 o
   0   5   9       87.61       83.09      6.10 o
   1   5   9       21.86       20.58      3.95 o
   2   5   9        5.47        0.11      3.55 o
   3   5   9        0.84        3.01      1.92 o
   4   5   9       13.91       12.50      4.59 o
   5   5   9        7.43        8.66      2.06 o
   6   5   9        0.31        1.05      2.22 o
   7   5   9        0.06       -1.70      2.22 o
   8   5   9        3.71       11.74      3.00 o
   9   5   9       35.16       37.04      7.10 o
  10   5   9       64.69       60.97      5.12 o
  -9   6   9        0.65       -2.22      3.39 o
  -8   6   9        7.70       16.24      4.31 o
  -7   6   9       30.59       42.83      5.19 o
  -6   6   9        0.01       -2.03      3.23 o
  -5   6   9       22.14       31.68      4.83 o
  -4   6   9       14.53       14.21      3.95 o
  -3   6   9        0.09        4.06      3.59 o
  -2   6   9       62.94       70.56      6.10 o
  -1   6   9        1.76        0.64      3.39 o
   0   6   9       11.09        7.36      3.59 o
   1   6   9        1.27       -1.52      3.39 o
   2   6   9        6.96        9.39      3.95 o
   3   6   9       15.13       12.55      4.11 o
   4   6   9        0.62        3.69      2.10 o
   5   6   9       53.27       58.59      3.85 o
   6   6   9        2.92        3.73      2.36 o
 -18   0  10        0.01        0.00      3.55 o
 -17   0  10       16.36       13.31      3.28 o
 -16   0  10       11.54       13.16      2.91 o
 -15   0  10        7.97        8.29      2.67 o
 -14   0  10        7.52        4.23      2.67 o
 -13   0  10       10.64       10.59      2.80 o
 -12   0  10       23.42       16.91      2.67 o
 -11   0  10       49.49       36.71      3.39 o
 -10   0  10       40.02       52.69      3.75 o
  -9   0  10       18.96       25.16      2.80 o
  -8   0  10        0.04        3.51      1.95 o
  -7   0  10      392.72      406.79      8.43 o
  -6   0  10        1.90       -1.87      1.25 o
  -5   0  10        7.10       11.43      1.71 o
  -4   0  10       55.88       46.57      5.58 o
  -3   0  10       18.70       19.08      1.78 o
  -2   0  10       37.80       51.91      2.67 o
  -1   0  10       36.32       32.43      2.02 o
   0   0  10       59.36       57.93      2.60 o
   1   0  10       13.95       10.77      1.64 o
   2   0  10      116.94      111.50      5.23 o
   3   0  10       22.19       29.39      4.19 o
   4   0  10       36.44       46.10      4.06 o
   5   0  10        3.73        5.58      3.04 o
   6   0  10       21.39       22.83      4.06 o
   7   0  10        2.64        6.09      3.04 o
   8   0  10       42.94       42.62      5.07 o
   9   0  10      252.79      252.69     11.67 o
  10   0  10        9.23        8.63      4.06 o
  11   0  10       99.46       95.39      7.10 o
  12   0  10       34.65       32.98      5.58 o
  13   0  10        0.90        2.03      4.06 o
  14   0  10        2.63        3.55      4.06 o
  15   0  10       13.75       24.86      5.58 o
 -18   1  10        0.00       -1.22      2.68 o
 -17   1  10        7.33        5.68      2.36 o
 -16   1  10        6.27        6.28      2.06 o
 -15   1  10       52.90       50.82      3.09 o
 -14   1  10        1.27        0.77      2.49 o
 -13   1  10       27.86       24.88      2.26 o
 -12   1  10        1.10       -0.03      1.61 o
 -11   1  10       17.71       14.16      1.80 o
 -10   1  10       73.23       57.19      2.81 o
  -9   1  10      180.74      157.02      4.54 o
  -8   1  10        7.49        6.42      1.34 o
  -7   1  10       16.43       22.93      1.94 o
  -6   1  10       61.10       60.81      4.56 o
  -5   1  10      466.56      477.41      7.66 o
  -4   1  10       35.46       35.43      2.66 o
  -3   1  10      288.82      252.89      7.89 o
  -2   1  10       28.83       36.22      2.10 o
  -1   1  10       43.82       50.18      2.10 o
   0   1  10        2.47       -1.68      1.14 o
   1   1  10       37.64       46.39      2.07 o
   2   1  10       53.72       47.79      2.01 o
   3   1  10       27.65       32.52      1.93 o
   4   1  10       63.90       67.27      3.12 o
   5   1  10       81.93       86.70      4.26 o
   6   1  10       33.58       37.87      3.39 o
   7   1  10       23.95       21.81      4.57 o
   8   1  10        6.73        7.54      2.67 o
   9   1  10       20.87       23.53      3.03 o
  10   1  10       11.43       11.97      2.87 o
  11   1  10        1.05        3.62      2.67 o
  12   1  10       10.78       14.41      3.03 o
  13   1  10        0.36        0.37      2.67 o
  14   1  10        9.73        6.85      3.23 o
  15   1  10        0.10       -0.30      5.07 o
 -18   2  10        0.05        0.89      2.80 o
 -17   2  10        7.17       16.04      3.17 o
 -16   2  10        5.36        2.61      2.44 o
 -15   2  10        1.22        0.02      1.72 o
 -14   2  10        3.54        0.06      1.68 o
 -13   2  10       34.53       32.56      2.46 o
 -12   2  10        0.02        2.27      1.48 o
 -11   2  10        0.03        0.59      1.40 o
 -10   2  10        0.00        4.90      1.32 o
  -9   2  10       64.27       71.84      4.49 o
  -8   2  10        3.48        6.67      1.37 o
  -7   2  10      867.07      911.38     20.19 o
  -6   2  10      464.61      478.40     13.62 o
  -5   2  10      213.36      196.18     12.69 o
  -4   2  10       72.95       53.41      6.85 o
  -3   2  10        8.32       -1.59      2.67 o
  -2   2  10       15.33        1.78      2.87 o
  -1   2  10      206.85      173.47      6.63 o
   0   2  10        2.76       -5.33      3.55 o
   1   2  10       26.12       17.54      2.87 o
   2   2  10      105.04      108.99      3.57 o
   3   2  10       99.39       97.54      3.86 o
   4   2  10       32.33       32.98      4.82 o
   5   2  10        0.06       -1.48      1.76 o
   6   2  10        1.76        1.52      2.06 o
   7   2  10       15.10        7.90      2.79 o
   8   2  10       22.41       20.37      4.57 o
   9   2  10       10.89        9.00      2.67 o
  10   2  10       19.73       15.83      4.06 o
  11   2  10        5.61        5.41      2.67 o
  12   2  10        8.66       10.12      3.03 o
  13   2  10        2.09       -0.68      2.67 o
  14   2  10        2.24        7.33      4.82 o
 -16   3  10        1.25        5.58      4.57 o
 -15   3  10        0.35        2.54      4.57 o
 -14   3  10        3.24        2.28      2.87 o
 -13   3  10        2.30       -1.01      2.51 o
 -12   3  10        8.49        7.77      2.60 o
 -11   3  10        3.11        4.84      2.31 o
 -10   3  10        2.26        4.17      2.23 o
  -9   3  10       22.38       29.90      3.09 o
  -8   3  10       13.70       11.13      2.53 o
  -7   3  10       56.90       51.40      3.68 o
  -6   3  10       46.47       48.35      7.36 o
  -5   3  10        7.18        5.07      2.87 o
  -4   3  10      209.99      216.93      8.07 o
  -3   3  10      234.59      249.90      8.61 o
  -2   3  10       70.93       67.55      5.02 o
  -1   3  10        4.39       -3.77      2.51 o
   0   3  10        3.68       -3.77      2.51 o
   1   3  10        0.11       -3.84      5.58 o
   2   3  10      170.21      176.10      6.99 o
   3   3  10        5.53        5.14      1.66 o
   4   3  10        1.51        0.68      1.62 o
   5   3  10       47.70       49.41      3.38 o
   6   3  10        5.60        4.72      2.15 o
   7   3  10        4.11        2.93      3.81 o
   8   3  10        0.17       -1.73      2.06 o
   9   3  10        1.41       -3.47      2.31 o
  10   3  10        0.42       -2.17      2.54 o
  11   3  10        0.92        3.69      2.67 o
  12   3  10        0.29       -0.35      2.80 o
  13   3  10        0.27        3.58      4.82 o
 -14   4  10       24.12       29.00      4.66 o
 -13   4  10       10.63       10.66      5.33 o
 -12   4  10       93.23      101.91      6.43 o
 -11   4  10        4.16        7.18      3.39 o
 -10   4  10        8.99        7.86      3.23 o
  -9   4  10        3.50        8.84      2.72 o
  -8   4  10        0.95        0.42      2.31 o
  -7   4  10       78.12       85.54      5.74 o
  -6   4  10        2.66        7.76      3.03 o
  -5   4  10       11.47       16.50      3.59 o
  -4   4  10      122.29      129.46      8.63 o
  -3   4  10      110.52      126.56      6.63 o
  -2   4  10       24.77       23.16      3.95 o
  -1   4  10      195.98      178.01      7.71 o
   0   4  10        0.37       -4.06      2.87 o
   1   4  10       85.75       80.56      5.74 o
   2   4  10        7.15        2.54      3.23 o
   3   4  10       10.55       10.40      4.82 o
   4   4  10        0.34       -2.91      2.54 o
   5   4  10       36.83       44.37      3.06 o
   6   4  10       12.00       12.94      2.61 o
   7   4  10        0.49       -0.76      2.22 o
   8   4  10        3.99        4.47      2.53 o
   9   4  10        2.56        4.41      2.80 o
  10   4  10        7.66       10.36      3.28 o
  11   4  10        1.37        0.54      2.91 o
 -11   5  10        0.74        2.28      3.59 o
 -10   5  10        1.40        5.07      5.07 o
  -9   5  10        2.54        1.52      3.23 o
  -8   5  10        0.89        4.31      3.23 o
  -7   5  10        1.43       -0.98      3.03 o
  -6   5  10        1.01        5.63      3.81 o
  -5   5  10        0.27        2.28      3.23 o
  -4   5  10       27.17       27.76      6.09 o
  -3   5  10        1.40        1.91      3.03 o
  -2   5  10        2.10        6.34      3.23 o
  -1   5  10        2.18        6.09      3.23 o
   0   5  10        0.30        7.10      3.59 o
   1   5  10        2.19       -2.69      6.85 o
   2   5  10       12.98       14.71      3.95 o
   3   5  10        0.00        3.93      3.39 o
   4   5  10        3.57        4.82      2.33 o
   5   5  10        0.16       -2.92      1.95 o
   6   5  10       14.08       21.14      3.03 o
   7   5  10        4.49        6.30      2.67 o
   8   5  10        3.48        3.58      6.34 o
  -6   6  10       12.54        9.89      3.95 o
  -5   6  10        4.44       12.94      4.31 o
  -4   6  10       49.26       53.08      5.74 o
  -3   6  10        0.10        3.94      3.75 o
  -2   6  10        0.05        0.25      3.59 o
  -1   6  10        0.65        1.78      3.59 o
   0   6  10        3.82        5.58      3.59 o
   1   6  10        1.52       -4.95      3.30 o
   2   6  10        0.21       -2.03      5.58 o
   3   6  10        1.24        0.25      3.81 o
 -17   1  11        0.83        1.00      2.15 o
 -16   1  11        1.07        2.48      2.06 o
 -15   1  11        0.09        1.79      1.80 o
 -14   1  11       19.81       19.12      2.16 o
 -13   1  11        6.57        6.20      1.72 o
 -12   1  11       16.77       14.61      2.01 o
 -11   1  11        1.66        3.39      1.57 o
 -10   1  11       34.52       34.55      2.30 o
  -9   1  11      125.82      129.59      4.25 o
  -8   1  11       47.59       36.80      2.64 o
  -7   1  11        6.30        7.72      1.68 o
  -6   1  11      111.95      123.87      3.75 o
  -5   1  11      250.02      258.54      7.59 o
  -4   1  11      237.54      245.06      5.92 o
  -3   1  11        0.71       -3.26      2.17 o
  -2   1  11       26.80       22.81      2.31 o
  -1   1  11       10.33        5.10      2.98 o
   0   1  11       62.11       58.30      2.52 o
   1   1  11        1.34       -2.10      1.40 o
   2   1  11       28.62       34.85      2.53 o
   3   1  11       51.27       55.78      2.99 o
   4   1  11       49.41       48.81      4.81 o
   5   1  11       95.87      100.35      4.83 o
   6   1  11        0.71       -0.27      2.31 o
   7   1  11        0.26       -0.70      2.31 o
   8   1  11        3.72        3.47      2.31 o
   9   1  11        6.40        9.39      2.87 o
  10   1  11       78.38       81.40      7.61 o
  11   1  11        0.03       -0.98      2.67 o
  12   1  11       24.46       18.07      4.57 o
  13   1  11        3.58        3.58      3.03 o
  14   1  11        0.05       -1.88      3.03 o
 -16   2  11        1.70       -1.01      2.44 o
 -15   2  11        0.15        0.16      2.31 o
 -14   2  11        3.10        4.76      2.15 o
 -13   2  11       11.57       10.26      2.20 o
 -12   2  11        0.75        3.78      1.90 o
 -11   2  11        6.05        8.76      1.95 o
 -10   2  11       42.99       33.34      2.69 o
  -9   2  11       23.25       24.16      2.27 o
  -8   2  11      335.42      317.77      7.87 o
  -7   2  11       67.88       67.64      3.98 o
  -6   2  11        1.76        1.42      2.67 o
  -5   2  11        1.99        6.88      2.80 o
  -4   2  11      412.64      409.47     11.30 o
  -3   2  11      291.80      285.29     10.40 o
  -2   2  11      112.92       86.92      5.19 o
  -1   2  11      101.11       86.51      5.19 o
   0   2  11        1.72       -5.33      3.55 o
   1   2  11       53.86       50.75      2.95 o
   2   2  11       19.43       22.03      2.22 o
   3   2  11        0.10       -2.29      1.53 o
   4   2  11        4.05        2.06      1.84 o
   5   2  11       27.25       26.89      2.91 o
   6   2  11        0.05        2.58      2.31 o
   7   2  11        0.34       -0.35      2.31 o
   8   2  11        3.94        1.91      2.31 o
   9   2  11        0.48        1.86      2.67 o
  10   2  11        0.99       -2.54      2.51 o
  11   2  11        1.22        0.81      4.82 o
  12   2  11        1.67        2.57      3.03 o
  13   2  11        1.28       -2.03      2.87 o
 -15   3  11       14.79       18.77      5.58 o
 -14   3  11       18.70       20.30      5.58 o
 -13   3  11        2.36        3.55      4.06 o
 -12   3  11        0.55        6.09      4.06 o
 -11   3  11       13.37       19.28      3.75 o
 -10   3  11       11.90       15.91      2.82 o
  -9   3  11       19.12       22.89      3.02 o
  -8   3  11        8.67        7.75      2.53 o
  -7   3  11       12.19        8.12      3.04 o
  -6   3  11       10.89        9.46      3.04 o
  -5   3  11        1.33       -3.04      2.51 o
  -4   3  11       22.09       20.58      3.39 o
  -3   3  11       16.40       18.72      3.39 o
  -2   3  11       17.92       20.26      3.39 o
  -1   3  11        7.40       13.74      3.23 o
   0   3  11      170.66      179.37      7.18 o
   1   3  11        0.84       -1.29      2.67 o
   2   3  11        4.86        4.06      2.87 o
   3   3  11       43.89       56.83      4.31 o
   4   3  11       28.10       25.77      2.64 o
   5   3  11        3.50        5.94      2.22 o
   6   3  11        2.63        0.20      2.15 o
   7   3  11        9.57       14.35      2.80 o
   8   3  11        4.37        6.49      2.53 o
   9   3  11        0.37       -1.01      2.54 o
  10   3  11        1.50       -0.32      2.80 o
  11   3  11        0.40        6.77      6.09 o
  12   3  11        1.09       -0.98      4.82 o
 -13   4  11       29.51       33.49      6.60 o
 -12   4  11        4.10       21.31      5.58 o
 -11   4  11        2.41        3.04      3.23 o
 -10   4  11        0.01        4.31      3.23 o
  -9   4  11       21.11       22.83      6.09 o
  -8   4  11        9.06        6.34      3.23 o
  -7   4  11        0.24        1.28      4.06 o
  -6   4  11        2.37        4.12      3.30 o
  -5   4  11       46.93       61.02      7.36 o
  -4   4  11       88.24       95.12     11.67 o
  -3   4  11      168.22      150.33      7.18 o
  -2   4  11        2.78        8.55      6.34 o
  -1   4  11       83.90       81.37      5.91 o
   0   4  11      253.49      282.74     10.05 o
   1   4  11       90.25       92.39     10.15 o
   2   4  11        2.31        2.75      5.58 o
   3   4  11        0.26       -4.55      3.03 o
   4   4  11       18.26        9.74      3.75 o
   5   4  11        5.87        7.47      2.42 o
   6   4  11        0.03       -2.03      1.99 o
   7   4  11        2.51        7.80      2.61 o
   8   4  11        4.20        2.33      4.06 o
   9   4  11        3.11        2.72      3.30 o
  -9   5  11       35.41       35.40      4.83 o
  -8   5  11        0.96       -4.65      3.39 o
  -7   5  11        0.18       -2.54      3.23 o
  -6   5  11        3.99        4.06      4.82 o
  -5   5  11        1.89        3.04      3.23 o
  -4   5  11       13.95       20.20      3.95 o
  -3   5  11       40.35       37.34      4.83 o
  -2   5  11       55.29       37.34      4.66 o
  -1   5  11       96.55      100.36      6.63 o
   0   5  11        6.97       10.10      3.75 o
   1   5  11       56.71       58.42      5.74 o
   2   5  11       77.34       65.65      5.91 o
   3   5  11        1.50        2.28      3.59 o
   4   5  11        3.43        3.04      3.59 o
   5   5  11       16.04       22.59     10.40 o
   6   5  11        3.28        5.82      3.75 o
 -16   0  12        1.77        9.64      4.06 o
 -15   0  12        0.39       -2.74      2.67 o
 -14   0  12        7.21       16.54      3.17 o
 -13   0  12       25.89       31.81      4.57 o
 -12   0  12        0.03        1.67      2.44 o
 -11   0  12        9.03        8.37      2.80 o
 -10   0  12        5.94        5.33      2.79 o
  -9   0  12        0.08        1.87      2.31 o
  -8   0  12      102.56      111.05      5.35 o
  -7   0  12        0.26        0.51      2.31 o
  -6   0  12       13.07       16.24      3.55 o
  -5   0  12       86.31      117.21      7.10 o
  -4   0  12      209.52      208.55      9.64 o
  -3   0  12       44.33       38.56      4.57 o
  -2   0  12       21.18       16.02      2.67 o
  -1   0  12        2.24       -3.23      2.15 o
   0   0  12      103.75       97.55      4.98 o
   1   0  12       15.45       12.69      3.55 o
   2   0  12       54.32       54.29      5.07 o
   3   0  12        0.11        0.51      3.04 o
   4   0  12        1.04       -1.01      3.04 o
   5   0  12        0.01       -1.01      3.55 o
   6   0  12       20.56       18.27      4.57 o
   7   0  12        0.05        2.03      3.55 o
   8   0  12        0.10       -1.01      3.55 o
   9   0  12        1.82       -0.51      3.55 o
  10   0  12        1.17       -5.33      3.55 o
  11   0  12        3.20       -0.51      4.06 o
  12   0  12        8.00        3.04      4.06 o
 -16   1  12       18.80       29.12      5.33 o
 -15   1  12       15.61       15.69      3.03 o
 -14   1  12       19.28       26.36      2.81 o
 -13   1  12        1.58        2.51      1.84 o
 -12   1  12       50.09       43.76      2.68 o
 -11   1  12       26.61       30.85      4.03 o
 -10   1  12        1.64        1.37      1.52 o
  -9   1  12        0.14        2.08      1.57 o
  -8   1  12       42.13       37.95      2.42 o
  -7   1  12       57.64       61.17      3.88 o
  -6   1  12        0.50       -0.76      2.06 o
  -5   1  12      169.71      167.45      5.85 o
  -4   1  12       37.02       32.97      5.84 o
  -3   1  12       20.80       15.85      3.81 o
  -2   1  12        0.69       -2.34      2.54 o
  -1   1  12      153.37      139.71      6.60 o
   0   1  12       43.66       52.51      3.65 o
   1   1  12      124.50      142.58      5.48 o
   2   1  12        1.98        0.59      2.31 o
   3   1  12       43.17       57.67      4.31 o
   4   1  12        1.19        0.39      2.31 o
   5   1  12        3.11        0.27      3.55 o
   6   1  12       18.63       18.37      3.55 o
   7   1  12        4.89        4.36      2.67 o
   8   1  12        9.81        8.12      2.87 o
   9   1  12        5.61        7.10      4.06 o
  10   1  12        9.87        6.54      6.09 o
  11   1  12        4.67        4.82      2.87 o
  12   1  12        0.03       -0.19      2.80 o
 -15   2  12        3.69        9.49      2.91 o
 -14   2  12        2.87        4.49      2.44 o
 -13   2  12        0.11        2.42      2.15 o
 -12   2  12        1.26        3.29      1.95 o
 -11   2  12        0.14        0.05      1.69 o
 -10   2  12        3.81        1.52      1.62 o
  -9   2  12        4.04        5.71      1.66 o
  -8   2  12        2.97       11.01      5.07 o
  -7   2  12       25.39       21.31      5.07 o
  -6   2  12        6.69       15.22      4.57 o
  -5   2  12       22.90       15.73      4.57 o
  -4   2  12      118.93      115.18      8.63 o
  -3   2  12      197.48      192.82     10.66 o
  -2   2  12      106.19       96.41      8.12 o
  -1   2  12       42.12       41.61      6.09 o
   0   2  12       58.75       70.02      7.10 o
   1   2  12        5.04        5.76      2.22 o
   2   2  12       85.84       74.43      4.13 o
   3   2  12        7.29        8.12      2.54 o
   4   2  12        3.89        5.68      2.53 o
   5   2  12       51.16       45.73      3.90 o
   6   2  12        0.95       -3.47      2.31 o
   7   2  12       12.16        8.96      5.84 o
   8   2  12       18.89       18.95      3.81 o
   9   2  12        4.22        3.99      2.67 o
  10   2  12        0.35        1.83      2.67 o
  11   2  12        2.49        2.93      3.03 o
 -13   3  12        7.73        6.60      4.57 o
 -12   3  12        2.05        3.04      4.57 o
 -11   3  12       12.93       19.28      5.07 o
 -10   3  12       12.54       21.31      5.07 o
  -9   3  12        0.07        4.66      3.03 o
  -8   3  12        3.84        5.58      4.06 o
  -7   3  12        0.18        1.52      4.06 o
  -6   3  12        6.73        7.61      4.06 o
  -5   3  12        3.95        3.04      4.06 o
  -4   3  12        8.18        9.13      4.06 o
  -3   3  12        7.10        6.09      4.06 o
  -2   3  12       14.04       12.89      3.03 o
  -1   3  12       25.69       30.14      3.75 o
   0   3  12       33.83       37.88      4.11 o
   1   3  12       14.13       18.85      3.39 o
   2   3  12       17.45       20.31      3.59 o
   3   3  12        0.67       -1.39      2.67 o
   4   3  12        2.74        0.20      3.04 o
   5   3  12       11.62        9.13      2.54 o
   6   3  12        4.74        2.94      2.53 o
   7   3  12        1.39       -3.65      2.44 o
   8   3  12        0.03       -0.30      2.53 o
   9   3  12        3.21        0.41      2.80 o
  10   3  12        2.29        0.22      2.80 o
 -10   4  12       68.93       74.59      8.63 o
  -9   4  12        1.59        1.01      4.57 o
  -8   4  12       79.96       78.65      8.63 o
  -7   4  12        5.26        3.04      4.57 o
  -6   4  12        0.18       -2.54      4.06 o
  -5   4  12        2.07        2.93      3.03 o
  -4   4  12        0.26       -0.25      2.87 o
  -3   4  12       24.96       30.68      4.11 o
  -2   4  12        9.79       16.88      3.59 o
  -1   4  12       28.96       36.38      4.31 o
   0   4  12       65.91       74.91      5.74 o
   1   4  12       41.25       47.83      5.02 o
   2   4  12       20.86       28.00      4.82 o
   3   4  12       35.05       43.75      8.63 o
   4   4  12        6.74        6.38      4.06 o
   5   4  12        0.08       -1.52      3.23 o
   6   4  12        0.01        4.57      3.59 o
   7   4  12        0.20       -2.44      4.31 o
  -5   5  12        1.47        0.51      3.59 o
  -4   5  12        0.02        1.78      3.59 o
  -3   5  12        0.06        3.10      3.39 o
  -2   5  12        0.05        6.34      3.59 o
  -1   5  12       28.48       29.56      5.58 o
   0   5  12       13.43       12.35      3.75 o
   1   5  12        4.66        7.36      3.59 o
   2   5  12        6.96       10.61      3.90 o
 -14   1  13       10.95       15.13      3.17 o
 -13   1  13        1.46        5.23      2.20 o
 -12   1  13       10.76        5.65      2.50 o
 -11   1  13        0.53        4.71      2.19 o
 -10   1  13       11.34       11.58      2.20 o
  -9   1  13        4.35        3.24      1.88 o
  -8   1  13        1.06       -1.29      1.95 o
  -7   1  13       21.71       23.89      4.31 o
  -6   1  13       51.38       45.84      3.28 o
  -5   1  13       69.35       76.89      6.34 o
  -4   1  13       18.93       15.42      2.67 o
  -3   1  13      104.33      104.65      4.98 o
  -2   1  13        2.89       -1.01      3.04 o
  -1   1  13      134.13      139.50      9.64 o
   0   1  13      234.17      254.37     14.71 o
   1   1  13       20.78       18.06      3.17 o
   2   1  13       10.37        7.96      2.80 o
   3   1  13        8.78       10.75      2.80 o
   4   1  13       18.83       19.09      8.12 o
   5   1  13        5.32        4.25      2.80 o
   6   1  13        8.49        2.57      2.67 o
   7   1  13        1.95       -2.60      2.79 o
   8   1  13        3.67       -0.10      2.80 o
   9   1  13       13.85       11.72      3.39 o
  10   1  13        1.06        2.03      2.87 o
 -13   2  13        3.24        6.60      2.53 o
 -12   2  13        0.00        1.21      2.15 o
 -11   2  13        1.06        2.54      2.06 o
 -10   2  13        5.58        2.83      2.44 o
  -9   2  13       23.61       32.75      4.26 o
  -8   2  13        2.64        3.04      4.06 o
  -7   2  13        3.19       -0.51      3.55 o
  -6   2  13       43.63       32.47      5.58 o
  -5   2  13       14.08       17.76      4.57 o
  -4   2  13       69.55       88.29      7.61 o
  -3   2  13       43.82       36.03      5.58 o
  -2   2  13        0.10        1.01      4.06 o
  -1   2  13        0.01        5.58      4.06 o
   0   2  13       84.50      107.06      8.63 o
   1   2  13       91.65      110.62      8.63 o
   2   2  13       32.33       31.05      3.28 o
   3   2  13       11.18        8.52      4.31 o
   4   2  13        1.34       -0.51      2.44 o
   5   2  13       23.30       26.04      3.55 o
   6   2  13       12.38       14.76      3.17 o
   7   2  13        0.54       -1.18      2.67 o
   8   2  13        6.07        3.11      2.80 o
   9   2  13        3.96       -0.12      3.03 o
 -11   3  13       18.16       11.16      5.07 o
 -10   3  13        1.63       -0.51      4.06 o
  -9   3  13        7.51        9.13      4.57 o
  -8   3  13        4.80       12.69      4.57 o
  -7   3  13        3.76       10.66      4.57 o
  -6   3  13       47.23       45.16      6.60 o
  -5   3  13        1.76        5.58      4.06 o
  -4   3  13       10.88       11.67      4.57 o
  -3   3  13        0.01       -4.06      3.55 o
  -2   3  13        0.37        2.03      4.06 o
  -1   3  13        0.72        3.55      4.06 o
   0   3  13       20.13       40.09      6.09 o
   1   3  13        1.72        1.52      4.06 o
   2   3  13        5.68       -2.03      4.06 o
   3   3  13        6.26        6.09      4.57 o
   4   3  13        0.20        0.00      4.06 o
   5   3  13        0.09        1.73      2.53 o
   6   3  13        1.36       -2.44      3.30 o
   7   3  13        0.00       -3.65      2.44 o
  -7   4  13       33.08       41.61      7.10 o
  -6   4  13        5.12        5.07      5.07 o
  -5   4  13        8.23        6.60      5.07 o
  -4   4  13        0.03       -4.06      4.57 o
  -3   4  13        0.15       -4.06      4.57 o
  -2   4  13        0.41       -6.60      4.57 o
  -1   4  13        2.95        9.13      5.07 o
   0   4  13       45.56       44.65      7.10 o
   1   4  13       42.27       38.06      6.60 o
   2   4  13        8.40       19.28      6.09 o
   3   4  13       19.40       28.92      6.60 o
 -12   0  14        2.40        3.55      3.55 o
 -11   0  14        5.22        6.60      3.55 o
 -10   0  14        0.50        0.00      3.55 o
  -9   0  14        0.05        3.55      3.04 o
  -8   0  14       10.73        1.01      3.04 o
  -7   0  14       23.39       22.33      4.06 o
  -6   0  14        1.02       -1.52      3.04 o
  -5   0  14        5.28       -1.01      3.04 o
  -4   0  14       14.81        8.63      3.55 o
  -3   0  14        0.56        3.55      3.04 o
  -2   0  14        4.81        7.10      3.55 o
  -1   0  14        0.00        4.57      3.55 o
   0   0  14       74.74       78.14      7.10 o
   1   0  14       39.15       56.83      6.09 o
   2   0  14      203.31      207.53     10.66 o
   3   0  14        4.82        7.10      4.57 o
   4   0  14       80.91       83.72      7.61 o
   5   0  14        2.05        1.52      4.06 o
   6   0  14        0.03        1.01      4.06 o
   7   0  14        1.57       -3.04      4.06 o
 -11   1  14        0.85        0.47      2.10 o
 -10   1  14        4.12        5.31      2.20 o
  -9   1  14       11.92       13.44      2.80 o
  -8   1  14       19.98       23.37      4.82 o
  -7   1  14        1.11        0.89      2.28 o
  -6   1  14        6.55        9.06      2.44 o
  -5   1  14        1.95        2.15      2.79 o
  -4   1  14        5.96        6.79      4.57 o
  -3   1  14        4.44        4.18      6.09 o
  -2   1  14        0.80        3.96      6.34 o
  -1   1  14       66.16       87.72      4.98 o
   0   1  14       42.89       47.58      3.90 o
   1   1  14        3.55        8.47      2.80 o
   2   1  14        0.27        3.45      2.67 o
   3   1  14       74.06       91.50      9.64 o
   4   1  14       14.30       15.28      3.39 o
   5   1  14       22.45       22.20      3.75 o
   6   1  14        0.01       -4.01      2.67 o
   7   1  14        6.05        4.78      3.03 o
 -10   2  14        1.94       -5.33      3.55 o
  -9   2  14        0.05        1.52      4.06 o
  -8   2  14        1.79        0.51      4.06 o
  -7   2  14        0.38       -0.51      4.06 o
  -6   2  14        0.89       -3.55      3.55 o
  -4   2  14        4.32        4.57      4.06 o
  -3   2  14       14.60       19.79      5.07 o
  -2   2  14        0.02        4.06      4.06 o
  -1   2  14        5.85        9.13      4.57 o
   0   2  14        6.66       14.71      4.57 o
   1   2  14       99.05      111.63      8.63 o
   2   2  14        1.14        5.07      4.57 o
   3   2  14        3.14        1.42      6.85 o
   4   2  14        0.01       -0.87      2.44 o
   5   2  14       16.66       15.84      9.39 o
   6   2  14        0.00       -4.00      3.55 o
  -7   3  14       15.18       17.25      5.58 o
  -6   3  14       28.49       33.49      6.09 o
  -5   3  14       12.55       14.21      5.07 o
  -4   3  14       15.38       19.28      5.07 o
  -3   3  14        0.73       -4.57      4.06 o
  -2   3  14        4.20        1.52      4.57 o
  -1   3  14        0.21       -2.03      4.06 o
   0   3  14        4.73        1.52      4.57 o
   1   3  14        2.04        2.54      4.57 o
   2   3  14        0.23        1.01      4.57 o
   3   3  14        2.19        1.52      4.57 o
  -7   1  15        0.49        0.00      3.55 o
  -6   1  15        0.07        4.57      4.06 o
  -5   1  15        1.53        7.10      4.06 o
  -4   1  15        2.76        0.31      2.31 o
  -3   1  15        2.23        3.04      2.44 o
  -2   1  15        0.50        5.22      2.54 o
  -1   1  15       40.04       51.29      4.82 o
   0   1  15        7.83       17.21      3.03 o
   1   1  15       37.72       46.91      4.11 o
   2   1  15        8.20       17.83      3.17 o
   3   1  15      148.32      175.58      7.15 o
  -5   2  15        8.14       -1.52      4.06 o
  -4   2  15        0.34       -4.57      4.06 o
  -3   2  15        5.37        6.09      4.57 o
  -2   2  15        5.66       11.16      4.57 o
  -1   2  15       13.82       14.21      5.07 o
   0   2  15        3.80        9.64      4.57 o
 
